# Supplementary material for: Individual differences in information-seeking
Source: Nat Commun. 2021 Dec 3;12:7062. doi: 10.1038/s41467-021-27046-5 (PMC8642448; doi:10.1038/s41467-021-27046-5)
Supplement: Supplementary file 4 — Source Data [file 41467_2021_27046_MOESM4_ESM.xlsx]

## Sheet: Figure 1 b
ID	WMC_Useful	WMC_Feel	WMC_Often	Choice	Index
2	0.03	-0.72	-0.97	1	1
2	0.03	0.28	1.03	1	2
2	1.03	0.28	0.03	2	3
2	0.03	0.28	1.03	1	4
2	-0.97	-1.72	-0.97	1	5
2	0.03	1.28	2.03	2	6
2	1.03	1.28	0.03	2	7
2	0.03	0.28	1.03	1	8
2	0.03	0.28	0.03	3	9
2	0.03	0.28	0.03	-1	10
2	-0.97	-0.72	-1.97	1	11
2	0.03	1.28	2.03	2	12
2	0.03	0.28	2.03	2	13
2	1.03	0.28	1.03	3	14
2	0.03	0.28	0.03	3	15
2	-1.97	-0.72	-0.97	1	16
2	0.03	-0.72	-0.97	2	17
2	-0.97	-1.72	0.03	1	18
2	0.03	0.28	1.03	2	19
2	0.03	-0.72	-0.97	-2	20
2	0.03	0.28	-0.97	1	21
2	1.03	1.28	1.03	-1	22
2	0.03	0.28	-0.97	-1	23
2	0.03	0.28	-0.97	-2	24
2	0.03	-1.72	-0.97	-1	25
2	1.03	1.28	0.03	-2	26
2	0.03	1.28	1.03	1	27
2	0.03	1.28	-0.97	-1	28
2	0.03	0.28	-0.97	-1	29
2	0.03	0.28	0.03	-1	30
2	0.03	0.28	-0.97	1	31
2	-0.97	-1.72	1.03	1	32
2	0.03	0.28	0.03	1	33
2	1.03	-1.72	1.03	-1	34
2	0.03	-0.72	0.03	-2	35
2	-0.97	-1.72	-0.97	2	36
2	0.03	0.28	-1.97	-1	37
2	0.03	0.28	0.03	-1	38
2	0.03	0.28	1.03	-2	39
3	-0.15	-0.08	0.08	1	1
3	-0.15	-0.08	0.08	1	2
3	-0.15	-0.08	0.08	3	3
3	-0.15	-0.08	0.08	1	4
3	2.85	-0.08	3.08	3	5
3	-0.15	-0.08	0.08	1	6
3	-0.15	-0.08	0.08	1	7
3	-0.15	-0.08	0.08	1	8
3	-0.15	-0.08	0.08	1	9
3	-0.15	-0.08	0.08	1	10
3	-0.15	-0.08	0.08	1	11
3	-0.15	-0.08	0.08	1	12
3	-0.15	-0.08	0.08	1	13
3	-0.15	-0.08	0.08	1	14
3	-0.15	-0.08	0.08	1	15
3	-0.15	-0.08	0.08	1	16
3	-0.15	-0.08	0.08	3	17
3	-0.15	-0.08	0.08	1	18
3	-0.15	-0.08	0.08	1	19
3	-0.15	-0.08	0.08	1	20
3	-0.15	-0.08	0.08	1	21
3	-0.15	-0.08	0.08	1	22
3	2.85	2.92	-2.92	1	23
3	-0.15	-0.08	0.08	1	24
3	-0.15	-0.08	-2.92	1	25
3	-0.15	-0.08	0.08	1	26
3	-0.15	-0.08	0.08	1	27
3	-0.15	-0.08	0.08	1	28
3	-0.15	-0.08	0.08	1	29
3	-0.15	-0.08	0.08	1	30
3	-0.15	-0.08	0.08	1	31
3	-0.15	-0.08	0.08	1	32
3	-0.15	-0.08	0.08	1	33
3	-0.15	-0.08	0.08	1	34
3	-0.15	-0.08	0.08	1	35
3	-0.15	-0.08	0.08	1	36
3	-0.15	-0.08	0.08	1	37
3	-0.15	-0.08	0.08	1	38
3	-0.15	-0.08	0.08	1	39
5	-0.03	-0.05	-0.46	-2	1
5	0.97	-1.05	0.54	-1	2
5	0.97	3.95	1.54	2	3
5	-0.03	-1.05	-2.46	1	4
5	-5.03	-1.05	-3.46	-2	5
5	0.97	-0.05	0.54	2	6
5	0.97	-1.05	1.54	2	7
5	0.97	-0.05	0.54	2	8
5	0.97	-1.05	1.54	2	9
5	0.97	-1.05	1.54	2	10
5	0.97	-1.05	-0.46	2	11
5	0.97	-1.05	0.54	2	12
5	0.97	-1.05	1.54	1	13
5	0.97	2.95	1.54	2	14
5	-0.03	-0.05	-0.46	2	15
5	0.97	2.95	0.54	2	16
5	-1.03	-0.05	-0.46	2	17
5	-1.03	0.95	0.54	1	18
5	0.97	0.95	1.54	2	19
5	-1.03	-1.05	-2.46	-2	20
5	-5.03	-1.05	-3.46	-2	21
5	0.97	0.95	1.54	-2	22
5	0.97	-1.05	0.54	1	23
5	0.97	2.95	0.54	-2	24
5	-0.03	-1.05	0.54	-2	25
5	-5.03	-1.05	-3.46	-2	26
5	-0.03	0.95	-0.46	-2	27
5	0.97	-1.05	0.54	-2	28
5	0.97	-1.05	-2.46	-2	29
5	0.97	-1.05	1.54	-2	30
5	-1.03	-1.05	-1.46	-2	31
5	-1.03	-1.05	0.54	-2	32
5	-0.03	1.95	0.54	-2	33
5	0.97	-1.05	0.54	-2	34
5	0.97	-0.05	1.54	-2	35
5	-1.03	1.95	-1.46	1	36
5	-0.03	-1.05	-0.46	-2	37
5	-0.03	-1.05	0.54	-2	38
5	0.97	2.95	0.54	-2	39
6	-0.31	0.79	-0.46	1	1
6	0.69	-0.21	0.54	1	2
6	-0.31	-1.21	0.54	2	3
6	-0.31	-0.21	-0.46	2	4
6	-0.31	-0.21	1.54	1	5
6	-0.31	-0.21	0.54	1	6
6	-1.31	-0.21	1.54	1	7
6	-0.31	-0.21	0.54	1	8
6	-0.31	-0.21	-0.46	2	9
6	0.69	-0.21	1.54	2	10
6	-0.31	-0.21	-0.46	-1	11
6	0.69	-0.21	0.54	2	12
6	-0.31	-0.21	1.54	-1	13
6	0.69	-0.21	0.54	2	14
6	-0.31	0.79	-1.46	-1	15
6	0.69	0.79	0.54	1	16
6	-0.31	-0.21	0.54	1	17
6	0.69	0.79	0.54	1	18
6	0.69	-0.21	0.54	2	19
6	-1.31	-0.21	-0.46	-2	20
6	-2.31	-0.21	-0.46	-1	21
6	-0.31	-0.21	-0.46	-2	22
6	0.69	-0.21	0.54	-2	23
6	0.69	0.79	-0.46	-2	24
6	0.69	-0.21	-1.46	-2	25
6	1.69	0.79	-0.46	-2	26
6	0.69	1.79	1.54	-2	27
6	-0.31	-0.21	0.54	-2	28
6	-0.31	-0.21	-2.46	-2	29
6	-0.31	-0.21	-0.46	-2	30
6	-2.31	-0.21	0.54	-2	31
6	-0.31	-0.21	-0.46	-2	32
6	0.69	-0.21	-0.46	-2	33
6	0.69	-0.21	-1.46	-1	34
6	0.69	-0.21	0.54	-1	35
6	0.69	0.79	0.54	-1	36
6	0.69	-0.21	-0.46	-1	37
6	-0.31	-0.21	-2.46	-2	38
6	-0.31	-0.21	-0.46	-2	39
7	2.05	0.69	-0.67	1	1
7	1.05	-0.31	-0.67	1	2
7	2.05	1.69	2.33	2	3
7	-1.95	-1.31	-1.67	-1	4
7	0.05	-0.31	-1.67	-2	5
7	1.05	1.69	2.33	2	6
7	1.05	0.69	2.33	2	7
7	-0.95	-0.31	-0.67	2	8
7	-0.95	-0.31	1.33	1	9
7	1.05	1.69	2.33	2	10
7	1.05	-1.31	1.33	-1	11
7	0.05	1.69	1.33	2	12
7	1.05	0.69	2.33	1	13
7	2.05	-0.31	1.33	2	14
7	-0.95	-1.31	-1.67	-2	15
7	-1.95	-0.31	1.33	2	16
7	-2.95	-1.31	-0.67	-1	17
7	-2.95	-1.31	-1.67	-2	18
7	0.05	0.69	1.33	2	19
7	1.05	-2.31	-1.67	1	20
7	-1.95	-1.31	-1.67	-2	21
7	1.05	1.69	1.33	2	22
7	-0.95	1.69	1.33	2	23
7	1.05	0.69	-1.67	2	24
7	-1.95	-1.31	-0.67	1	25
7	-2.95	1.69	-0.67	2	26
7	-0.95	0.69	-0.67	1	27
7	1.05	-0.31	-0.67	-2	28
7	1.05	-0.31	-1.67	2	29
7	-2.95	0.69	0.33	2	30
7	1.05	-1.31	-0.67	2	31
7	0.05	-0.31	1.33	-2	32
7	-2.95	0.69	-0.67	1	33
7	1.05	0.69	-0.67	2	34
7	1.05	-0.31	-1.67	2	35
7	1.05	-3.31	-0.67	3	36
7	2.05	-0.31	-0.67	1	37
7	1.05	0.69	-1.67	2	38
7	2.05	0.69	1.33	1	39
8	-2	-0.31	-1.54	2	1
8	-2	-0.31	3.46	1	2
8	4	-0.31	-0.54	3	3
8	-2	-0.31	-2.54	1	4
8	-2	-0.31	-1.54	1	5
8	4	2.69	-0.54	1	6
8	3	-0.31	-0.54	2	7
8	-2	-0.31	-0.54	1	8
8	-2	-0.31	-1.54	2	9
8	3	0.69	-1.54	1	10
8	-2	-0.31	1.46	1	11
8	3	-0.31	-0.54	2	12
8	-2	-0.31	2.46	2	13
8	2	-0.31	2.46	3	14
8	-2	-0.31	2.46	1	15
8	-2	-0.31	-1.54	1	16
8	-1	-0.31	-1.54	1	17
8	-2	-0.31	-2.54	2	18
8	1	-0.31	1.46	1	19
8	-2	-0.31	1.46	2	20
8	-2	-0.31	-2.54	1	21
8	4	-0.31	1.46	3	22
8	0	-0.31	-1.54	3	23
8	-2	-0.31	-1.54	2	24
8	2	0.69	-1.54	1	25
8	0	-0.31	0.46	1	26
8	1	-0.31	-0.54	1	27
8	-1	-0.31	-1.54	1	28
8	3	0.69	1.46	2	29
8	4	0.69	1.46	1	30
8	2	0.69	1.46	2	31
8	-2	-0.31	1.46	2	32
8	1	-0.31	-0.54	1	33
8	-2	-0.31	2.46	2	34
8	-1	-0.31	-0.54	2	35
8	-2	-0.31	-1.54	2	36
8	-2	-0.31	0.46	2	37
8	3	2.69	1.46	1	38
8	-1	0.69	1.46	2	39
9	-1.46	-1.9	0.08	-2	1
9	0.54	-0.9	1.08	-1	2
9	0.54	3.1	0.08	1	3
9	-1.46	-0.9	-1.92	1	4
9	0.54	-0.9	1.08	-1	5
9	0.54	1.1	0.08	1	6
9	0.54	3.1	0.08	1	7
9	0.54	2.1	-0.92	1	8
9	0.54	2.1	0.08	1	9
9	0.54	0.1	0.08	-1	10
9	-0.46	-0.9	-0.92	1	11
9	1.54	-0.9	0.08	1	12
9	0.54	-0.9	0.08	-1	13
9	-0.46	-1.9	1.08	-2	14
9	0.54	-0.9	-1.92	1	15
9	-0.46	2.1	0.08	1	16
9	-1.46	0.1	0.08	-1	17
9	-1.46	-0.9	-0.92	-2	18
9	1.54	3.1	0.08	1	19
9	-1.46	-1.9	0.08	-2	20
9	-1.46	-0.9	2.08	1	21
9	1.54	-0.9	-0.92	1	22
9	-1.46	-0.9	1.08	-1	23
9	-0.46	-0.9	1.08	-2	24
9	0.54	2.1	0.08	-1	25
9	0.54	2.1	-0.92	-2	26
9	-1.46	-1.9	1.08	-2	27
9	1.54	2.1	-0.92	-2	28
9	1.54	0.1	0.08	-1	29
9	1.54	0.1	0.08	-1	30
9	1.54	-1.9	0.08	-1	31
9	-0.46	0.1	0.08	-1	32
9	1.54	1.1	-0.92	-1	33
9	-0.46	-1.9	1.08	-2	34
9	-1.46	-1.9	0.08	-2	35
9	-1.46	-2.9	1.08	-1	36
9	-1.46	0.1	0.08	-1	37
9	0.54	0.1	0.08	-1	38
9	-0.46	2.1	-1.92	-1	39
10	-1.41	-2.15	0.36	1	1
10	0.59	1.85	2.36	2	2
10	0.59	-0.15	2.36	3	3
10	0.59	0.85	2.36	2	4
10	0.59	1.85	2.36	3	5
10	0.59	1.85	2.36	3	6
10	0.59	1.85	2.36	3	7
10	0.59	-0.15	1.36	1	8
10	-0.41	-0.15	1.36	2	9
10	-0.41	-1.15	-1.64	2	10
10	-0.41	-0.15	0.36	2	11
10	0.59	1.85	2.36	2	12
10	0.59	1.85	2.36	2	13
10	0.59	-0.15	2.36	3	14
10	-0.41	-1.15	-1.64	2	15
10	-3.41	-3.15	-1.64	1	16
10	-1.41	-0.15	0.36	1	17
10	-0.41	-2.15	-1.64	1	18
10	0.59	0.85	2.36	2	19
10	-0.41	-0.15	-2.64	1	20
10	-1.41	-2.15	-3.64	1	21
10	0.59	-0.15	-2.64	2	22
10	0.59	1.85	-1.64	2	23
10	-0.41	-0.15	-2.64	2	24
10	0.59	1.85	-2.64	2	25
10	0.59	-0.15	0.36	3	26
10	-0.41	-0.15	0.36	3	27
10	-0.41	-1.15	-2.64	3	28
10	-0.41	0.85	0.36	3	29
10	0.59	-0.15	0.36	3	30
10	-0.41	-1.15	0.36	3	31
10	0.59	-0.15	0.36	2	32
10	0.59	0.85	0.36	2	33
10	0.59	1.85	-1.64	3	34
10	0.59	-0.15	0.36	3	35
10	-0.41	-1.15	0.36	2	36
10	0.59	-2.15	-2.64	2	37
10	0.59	0.85	-1.64	2	38
10	-0.41	-1.15	0.36	2	39
11	0.62	0.31	0.31	1	1
11	-0.38	0.31	0.31	2	2
11	1.62	1.31	2.31	3	3
11	0.62	-1.69	-0.69	-1	4
11	-1.38	-0.69	0.31	-2	5
11	0.62	0.31	1.31	2	6
11	-0.38	0.31	0.31	3	7
11	1.62	1.31	0.31	2	8
11	1.62	0.31	-0.69	1	9
11	-0.38	0.31	0.31	2	10
11	0.62	0.31	-0.69	-2	11
11	0.62	0.31	-0.69	1	12
11	-1.38	-0.69	-0.69	-3	13
11	0.62	0.31	2.31	2	14
11	1.62	1.31	-0.69	-1	15
11	0.62	1.31	3.31	3	16
11	-0.38	0.31	2.31	3	17
11	-2.38	-2.69	-0.69	-1	18
11	-0.38	-0.69	2.31	1	19
11	-0.38	-1.69	-1.69	1	20
11	-0.38	-0.69	0.31	-1	21
11	1.62	0.31	-0.69	1	22
11	-0.38	-1.69	2.31	-1	23
11	-0.38	-1.69	-0.69	-1	24
11	-1.38	-1.69	-0.69	-1	25
11	-1.38	0.31	-0.69	1	26
11	-0.38	0.31	-1.69	1	27
11	-1.38	-0.69	-0.69	1	28
11	0.62	1.31	-0.69	1	29
11	-1.38	0.31	-0.69	1	30
11	1.62	1.31	-1.69	1	31
11	-1.38	-1.69	0.31	-1	32
11	-0.38	-0.69	-0.69	-1	33
11	-0.38	0.31	-1.69	1	34
11	1.62	2.31	2.31	1	35
11	-1.38	0.31	-1.69	-2	36
11	-0.38	0.31	-0.69	2	37
11	0.62	0.31	-0.69	1	38
11	1.62	1.31	-0.69	2	39
12	0.56	-0.67	-1.95	2	1
12	1.56	2.33	2.05	3	2
12	2.56	4.33	3.05	3	3
12	-0.44	-0.67	-1.95	1	4
12	1.56	0.33	1.05	-1	5
12	2.56	3.33	2.05	3	6
12	0.56	2.33	-0.95	3	7
12	0.56	-1.67	0.05	-1	8
12	2.56	2.33	3.05	1	9
12	-3.44	-3.67	-0.95	-2	10
12	-2.44	-3.67	1.05	-1	11
12	0.56	1.33	-0.95	2	12
12	-0.44	1.33	3.05	3	13
12	-0.44	2.33	3.05	2	14
12	0.56	1.33	2.05	-1	15
12	-0.44	-1.67	-1.95	-2	16
12	-2.44	-1.67	-2.95	-2	17
12	-2.44	-2.67	-1.95	-1	18
12	0.56	1.33	1.05	-1	19
12	-2.44	-1.67	-2.95	-3	20
12	-0.44	-3.67	-1.95	-2	21
12	0.56	0.33	1.05	-2	22
12	-1.44	-1.67	1.05	-1	23
12	-1.44	-1.67	-2.95	-3	24
12	0.56	2.33	0.05	-2	25
12	1.56	2.33	1.05	-2	26
12	1.56	-1.67	-1.95	-2	27
12	0.56	2.33	2.05	1	28
12	-1.44	-3.67	-0.95	-3	29
12	0.56	-0.67	0.05	-2	30
12	-1.44	-1.67	1.05	-2	31
12	-0.44	1.33	3.05	2	32
12	2.56	3.33	1.05	-1	33
12	0.56	2.33	-1.95	-3	34
12	1.56	2.33	1.05	-3	35
12	-1.44	-1.67	0.05	-2	36
12	0.56	-1.67	-2.95	-1	37
12	0.56	-1.67	-1.95	-2	38
12	-2.44	-1.67	-1.95	-3	39
13	-0.79	1.54	-1.33	2	1
13	-0.79	-0.46	-0.33	1	2
13	0.21	1.54	1.67	3	3
13	0.21	-0.46	-0.33	-1	4
13	-1.79	-1.46	0.67	1	5
13	0.21	1.54	1.67	3	6
13	0.21	0.54	2.67	3	7
13	1.21	0.54	0.67	2	8
13	1.21	0.54	0.67	1	9
13	1.21	1.54	1.67	1	10
13	0.21	0.54	-0.33	1	11
13	0.21	1.54	-0.33	2	12
13	0.21	-1.46	-0.33	-2	13
13	0.21	0.54	0.67	2	14
13	-0.79	-1.46	-0.33	2	15
13	0.21	1.54	2.67	3	16
13	0.21	-0.46	-0.33	2	17
13	-3.79	-1.46	-1.33	-2	18
13	1.21	1.54	2.67	2	19
13	-0.79	-0.46	-1.33	-2	20
13	0.21	-0.46	-0.33	1	21
13	0.21	0.54	-0.33	2	22
13	0.21	-0.46	-0.33	-2	23
13	0.21	-0.46	0.67	-2	24
13	0.21	1.54	-1.33	-2	25
13	0.21	1.54	-1.33	-2	26
13	0.21	1.54	-0.33	-2	27
13	1.21	-0.46	1.67	-2	28
13	0.21	0.54	-1.33	-2	29
13	0.21	-2.46	-0.33	-3	30
13	1.21	-0.46	-1.33	-1	31
13	0.21	-4.46	1.67	-2	32
13	0.21	-1.46	0.67	1	33
13	-1.79	-1.46	-1.33	-2	34
13	0.21	0.54	-0.33	2	35
13	1.21	0.54	-1.33	-1	36
13	-0.79	0.54	-1.33	-1	37
13	-0.79	-0.46	-1.33	2	38
13	-0.79	-0.46	-1.33	2	39
14	-0.46	0.64	0.03	1	1
14	-0.46	-0.36	1.03	1	2
14	0.54	0.64	2.03	1	3
14	-0.46	0.64	-1.97	-1	4
14	-1.46	0.64	1.03	1	5
14	0.54	0.64	1.03	1	6
14	0.54	0.64	2.03	1	7
14	-0.46	0.64	-0.97	1	8
14	-1.46	-0.36	1.03	-1	9
14	-0.46	0.64	1.03	1	10
14	0.54	-0.36	1.03	2	11
14	-0.46	0.64	1.03	2	12
14	0.54	-0.36	1.03	-2	13
14	0.54	-0.36	-0.97	-1	14
14	-0.46	-0.36	-1.97	1	15
14	-0.46	-0.36	2.03	1	16
14	-1.46	-0.36	1.03	1	17
14	-0.46	-0.36	-1.97	-1	18
14	0.54	0.64	1.03	1	19
14	0.54	0.64	-1.97	-1	20
14	-2.46	-0.36	-0.97	-1	21
14	0.54	0.64	-0.97	1	22
14	-0.46	-1.36	1.03	-1	23
14	1.54	-0.36	-1.97	-2	24
14	1.54	0.64	-0.97	-1	25
14	0.54	0.64	0.03	-1	26
14	1.54	-0.36	0.03	1	27
14	0.54	-0.36	1.03	1	28
14	0.54	-0.36	1.03	1	29
14	0.54	-0.36	0.03	1	30
14	1.54	-0.36	1.03	1	31
14	0.54	-0.36	-0.97	-2	32
14	1.54	-0.36	-0.97	-1	33
14	-1.46	-0.36	-1.97	-2	34
14	0.54	-0.36	1.03	1	35
14	-1.46	0.64	-1.97	1	36
14	0.54	-0.36	-0.97	-1	37
14	0.54	-0.36	-0.97	1	38
14	-2.46	-0.36	1.03	1	39
15	1.1	-3	-2.54	-3	1
15	-2.9	-1	1.46	-3	2
15	1.1	-2	1.46	-3	3
15	-1.9	-2	0.46	-3	4
15	-2.9	-3	-2.54	-3	5
15	0.1	-1	0.46	-3	6
15	2.1	3	0.46	-3	7
15	1.1	2	0.46	-3	8
15	0.1	-1	-1.54	-3	9
15	1.1	-1	0.46	-3	10
15	0.1	0	-3.54	-3	11
15	0.1	-3	0.46	-3	12
15	0.1	3	1.46	-3	13
15	2.1	3	-1.54	-3	14
15	-2.9	3	-1.54	-3	15
15	1.1	3	1.46	-3	16
15	-2.9	1	-2.54	-3	17
15	-1.9	3	-2.54	-3	18
15	0.1	2	0.46	-3	19
15	0.1	-2	1.46	-3	20
15	-2.9	-2	2.46	-3	21
15	0.1	-1	-2.54	-3	22
15	-2.9	-3	1.46	-3	23
15	0.1	-1	2.46	-3	24
15	0.1	-3	1.46	-3	25
15	1.1	-2	-1.54	-3	26
15	2.1	2	0.46	-3	27
15	0.1	1	0.46	-3	28
15	-1.9	-1	0.46	-3	29
15	1.1	-2	1.46	-3	30
15	1.1	-2	1.46	-3	31
15	0.1	3	2.46	-3	32
15	0.1	2	-2.54	-3	33
15	2.1	3	1.46	-3	34
15	1.1	2	-2.54	-3	35
15	1.1	-3	1.46	-2	36
15	1.1	-1	-1.54	-3	37
15	1.1	1	0.46	-3	38
15	0.1	3	0.46	-3	39
16	0.28	-1.31	0.1	2	1
16	1.28	2.69	2.1	3	2
16	0.28	1.69	2.1	2	3
16	-0.72	-1.31	1.1	1	4
16	0.28	2.69	2.1	2	5
16	0.28	-0.31	2.1	3	6
16	-1.72	0.69	2.1	2	7
16	0.28	0.69	2.1	1	8
16	0.28	-1.31	1.1	-1	9
16	0.28	-0.31	2.1	3	10
16	-0.72	-2.31	0.1	2	11
16	0.28	-0.31	1.1	1	12
16	-1.72	-0.31	0.1	1	13
16	-0.72	-1.31	1.1	2	14
16	0.28	-0.31	-1.9	3	15
16	-0.72	-0.31	1.1	2	16
16	0.28	0.69	1.1	2	17
16	0.28	1.69	-1.9	1	18
16	1.28	0.69	2.1	2	19
16	1.28	1.69	-2.9	1	20
16	0.28	-1.31	0.1	2	21
16	0.28	0.69	-1.9	1	22
16	0.28	-0.31	1.1	-1	23
16	-0.72	0.69	-0.9	1	24
16	-0.72	1.69	0.1	2	25
16	-0.72	-4.31	-3.9	2	26
16	-0.72	-2.31	-2.9	3	27
16	1.28	1.69	0.1	2	28
16	0.28	0.69	-0.9	2	29
16	-0.72	-0.31	-0.9	2	30
16	0.28	1.69	0.1	3	31
16	-0.72	-4.31	0.1	-2	32
16	0.28	-2.31	-3.9	1	33
16	0.28	0.69	-1.9	2	34
16	0.28	1.69	-1.9	2	35
16	-0.72	0.69	1.1	1	36
16	1.28	0.69	-2.9	-1	37
16	0.28	2.69	2.1	3	38
16	-0.72	-2.31	0.1	3	39
17	-1.59	-0.05	-3.56	1	1
17	0.41	-1.05	-0.56	1	2
17	0.41	-1.05	0.44	1	3
17	-0.59	0.95	-0.56	-1	4
17	-1.59	-1.05	1.44	1	5
17	2.41	1.95	-0.56	1	6
17	-0.59	-3.05	-0.56	1	7
17	0.41	1.95	1.44	2	8
17	2.41	3.95	1.44	1	9
17	-0.59	-1.05	-1.56	-1	10
17	-1.59	-1.05	-2.56	1	11
17	3.41	1.95	0.44	1	12
17	-0.59	-0.05	-0.56	1	13
17	0.41	0.95	1.44	1	14
17	0.41	-0.05	-0.56	2	15
17	2.41	1.95	1.44	2	16
17	-0.59	1.95	1.44	2	17
17	-0.59	-2.05	0.44	1	18
17	2.41	2.95	1.44	1	19
17	-1.59	-0.05	-3.56	-1	20
17	-1.59	-1.05	0.44	1	21
17	0.41	-3.05	-0.56	-1	22
17	-0.59	-2.05	0.44	-1	23
17	-1.59	-3.05	1.44	-1	24
17	-1.59	-1.05	-0.56	-1	25
17	-0.59	0.95	-0.56	-1	26
17	-0.59	1.95	0.44	-1	27
17	-1.59	0.95	0.44	1	28
17	-0.59	-1.05	-3.56	-1	29
17	-1.59	-3.05	0.44	-1	30
17	-0.59	-2.05	0.44	-2	31
17	0.41	-1.05	0.44	-1	32
17	1.41	2.95	0.44	-1	33
17	2.41	2.95	1.44	-1	34
17	-0.59	-1.05	0.44	-1	35
17	-1.59	-1.05	0.44	1	36
17	-0.59	-1.05	0.44	1	37
17	1.41	-0.05	-0.56	-1	38
17	2.41	2.95	1.44	-1	39
18	-0.72	1.05	-2.21	-3	1
18	-0.72	-1.95	-1.21	-3	2
18	0.28	3.05	2.79	-3	3
18	-0.72	-0.95	-1.21	-3	4
18	-0.72	-0.95	-2.21	-3	5
18	-0.72	-1.95	-1.21	-3	6
18	0.28	1.05	1.79	-3	7
18	0.28	-0.95	-0.21	-3	8
18	-0.72	-2.95	-2.21	-3	9
18	0.28	-0.95	0.79	-3	10
18	-0.72	1.05	0.79	-3	11
18	0.28	1.05	0.79	-3	12
18	-0.72	-0.95	2.79	-3	13
18	0.28	0.05	-2.21	1	14
18	0.28	-0.95	-2.21	-3	15
18	0.28	-0.95	0.79	-3	16
18	0.28	0.05	2.79	-3	17
18	-0.72	-0.95	-2.21	-3	18
18	3.28	-0.95	0.79	2	19
18	-0.72	2.05	-2.21	-3	20
18	-0.72	-0.95	-2.21	-3	21
18	-0.72	1.05	1.79	-3	22
18	-0.72	1.05	2.79	-3	23
18	0.28	-0.95	-1.21	-3	24
18	0.28	-0.95	-2.21	-3	25
18	0.28	-0.95	0.79	-3	26
18	2.28	2.05	2.79	-3	27
18	0.28	-0.95	0.79	-3	28
18	-0.72	2.05	1.79	-3	29
18	-0.72	1.05	1.79	-3	30
18	0.28	0.05	-2.21	-3	31
18	-0.72	0.05	0.79	-3	32
18	0.28	1.05	-1.21	-3	33
18	0.28	2.05	0.79	-2	34
18	-0.72	1.05	1.79	-3	35
18	0.28	-2.95	-2.21	-3	36
18	-0.72	1.05	-2.21	-3	37
18	3.28	-0.95	0.79	-3	38
18	-0.72	2.05	1.79	-3	39
19	-1.41	-1.36	-2.13	1	1
19	-0.41	-2.36	1.87	2	2
19	-1.41	2.64	0.87	1	3
19	-1.41	-2.36	0.87	-1	4
19	-1.41	-1.36	0.87	2	5
19	0.59	-0.36	-1.13	2	6
19	1.59	5.64	1.87	3	7
19	0.59	0.64	-2.13	3	8
19	1.59	-2.36	0.87	1	9
19	2.59	3.64	1.87	2	10
19	0.59	-1.36	0.87	2	11
19	1.59	0.64	-2.13	2	12
19	0.59	-0.36	1.87	3	13
19	-1.41	2.64	-1.13	3	14
19	-2.41	-3.36	-1.13	2	15
19	-3.41	1.64	-3.13	1	16
19	-3.41	1.64	-2.13	1	17
19	-2.41	1.64	-3.13	2	18
19	1.59	3.64	0.87	3	19
19	-0.41	-0.36	-2.13	-1	20
19	2.59	3.64	1.87	1	21
19	2.59	-2.36	1.87	3	22
19	0.59	-2.36	1.87	3	23
19	1.59	-2.36	2.87	3	24
19	-1.41	-1.36	-2.13	3	25
19	0.59	-0.36	-1.13	3	26
19	0.59	-1.36	-2.13	3	27
19	-1.41	-1.36	0.87	2	28
19	-2.41	-3.36	0.87	1	29
19	-1.41	-3.36	1.87	2	30
19	1.59	-2.36	2.87	3	31
19	0.59	-0.36	1.87	3	32
19	-2.41	-2.36	1.87	3	33
19	0.59	1.64	-2.13	3	34
19	1.59	2.64	-3.13	1	35
19	2.59	5.64	0.87	-1	36
19	0.59	-3.36	2.87	-2	37
19	0.59	3.64	-2.13	2	38
19	0.59	0.64	-2.13	-2	39
20	0.26	-2.23	-1.05	2	1
20	0.26	-2.23	-1.05	-3	2
20	1.26	3.77	1.95	3	3
20	1.26	-1.23	-1.05	1	4
20	0.26	-2.23	-1.05	-1	5
20	0.26	-2.23	-1.05	1	6
20	1.26	1.77	2.95	3	7
20	0.26	-1.23	-3.05	2	8
20	1.26	4.77	-2.05	2	9
20	-0.74	0.77	1.95	2	10
20	-1.74	3.77	-1.05	-1	11
20	0.26	-2.23	-1.05	-1	12
20	-1.74	3.77	-1.05	-3	13
20	1.26	-2.23	2.95	2	14
20	-1.74	3.77	-1.05	2	15
20	0.26	-2.23	-1.05	2	16
20	2.26	-2.23	1.95	-1	17
20	0.26	-2.23	-1.05	-1	18
20	-1.74	3.77	-1.05	2	19
20	-0.74	0.77	-0.05	2	20
20	1.26	2.77	2.95	2	21
20	1.26	-3.23	1.95	2	22
20	-3.74	0.77	-0.05	2	23
20	2.26	0.77	1.95	2	24
20	-3.74	3.77	0.95	2	25
20	-1.74	-6.23	1.95	3	26
20	0.26	-2.23	-0.05	1	27
20	-0.74	2.77	-0.05	-3	28
20	0.26	-0.23	0.95	-2	29
20	-0.74	-4.23	-3.05	-1	30
20	0.26	-2.23	-1.05	-1	31
20	0.26	0.77	-1.05	1	32
20	2.26	-4.23	-1.05	-1	33
20	-1.74	3.77	-1.05	2	34
20	2.26	2.77	2.95	2	35
20	1.26	2.77	-2.05	-2	36
20	1.26	-0.23	0.95	3	37
20	-2.74	-0.23	1.95	2	38
20	0.26	-2.23	-1.05	2	39
22	1.31	1.77	2.05	1	1
22	0.31	-0.23	1.05	1	2
22	-1.69	-0.23	2.05	2	3
22	-0.69	-2.23	1.05	2	4
22	1.31	0.77	2.05	2	5
22	-1.69	1.77	2.05	2	6
22	3.31	1.77	2.05	2	7
22	1.31	-1.23	-2.95	2	8
22	-0.69	0.77	3.05	2	9
22	-1.69	-0.23	-1.95	2	10
22	1.31	1.77	3.05	2	11
22	-0.69	1.77	2.05	2	12
22	1.31	1.77	-2.95	2	13
22	2.31	-2.23	-1.95	2	14
22	-1.69	-2.23	3.05	1	15
22	-2.69	0.77	3.05	3	16
22	-2.69	-1.23	1.05	3	17
22	-1.69	0.77	1.05	2	18
22	3.31	-0.23	-1.95	-1	19
22	1.31	0.77	-2.95	-1	20
22	0.31	-1.23	-2.95	1	21
22	1.31	-0.23	-0.95	1	22
22	-2.69	-2.23	-0.95	2	23
22	1.31	-0.23	1.05	2	24
22	-1.69	0.77	1.05	2	25
22	1.31	1.77	-1.95	1	26
22	2.31	0.77	2.05	2	27
22	-1.69	0.77	-2.95	2	28
22	2.31	1.77	1.05	2	29
22	0.31	-1.23	2.05	3	30
22	-1.69	-1.23	-1.95	3	31
22	-1.69	-1.23	1.05	2	32
22	1.31	-0.23	-2.95	2	33
22	2.31	-0.23	2.05	2	34
22	0.31	0.77	-0.95	2	35
22	-1.69	-2.23	-1.95	2	36
22	0.31	-1.23	-1.95	2	37
22	-1.69	0.77	-1.95	1	38
22	-1.69	-0.23	-2.95	3	39
23	-2.72	-1.51	-0.69	1	1
23	-2.72	-0.51	-0.69	1	2
23	1.28	-3.51	-0.69	-2	3
23	-2.72	-0.51	-2.69	1	4
23	-2.72	-3.51	1.31	1	5
23	3.28	3.49	2.31	-2	6
23	2.28	-2.51	2.31	-3	7
23	2.28	-0.51	1.31	3	8
23	1.28	-2.51	2.31	3	9
23	-2.72	-0.51	-0.69	3	10
23	2.28	-0.51	1.31	-1	11
23	0.28	1.49	2.31	2	12
23	3.28	4.49	2.31	3	13
23	0.28	0.49	-0.69	-3	14
23	3.28	4.49	2.31	-1	15
23	1.28	-0.51	2.31	3	16
23	-0.72	-1.51	-1.69	3	17
23	-2.72	-0.51	-0.69	2	18
23	2.28	3.49	1.31	3	19
23	-1.72	1.49	-1.69	1	20
23	-2.72	-0.51	1.31	-3	21
23	-1.72	-0.51	-1.69	-3	22
23	-2.72	-0.51	-1.69	1	23
23	-0.72	-1.51	1.31	3	24
23	3.28	3.49	1.31	-2	25
23	-1.72	-0.51	1.31	-3	26
23	3.28	-2.51	-1.69	-3	27
23	-0.72	-1.51	1.31	1	28
23	2.28	0.49	-1.69	-3	29
23	-2.72	4.49	-1.69	-3	30
23	1.28	-1.51	-1.69	1	31
23	3.28	-2.51	-2.69	-3	32
23	-1.72	2.49	1.31	-1	33
23	-2.72	-0.51	-0.69	-1	34
23	0.28	-1.51	-0.69	-1	35
23	-1.72	-0.51	1.31	-1	36
23	-1.72	2.49	-2.69	-3	37
23	1.28	-2.51	-1.69	-3	38
23	1.28	2.49	-1.69	-1	39
24	-1.18	1.31	-1.08	2	1
24	-0.18	-3.69	-0.08	3	2
24	0.82	2.31	2.92	3	3
24	-0.18	-0.69	0.92	2	4
24	-1.18	-1.69	0.92	-1	5
24	0.82	1.31	-0.08	1	6
24	0.82	4.31	-0.08	3	7
24	-0.18	1.31	0.92	2	8
24	0.82	1.31	0.92	2	9
24	-0.18	-2.69	0.92	3	10
24	-2.18	-0.69	-1.08	2	11
24	0.82	-0.69	0.92	3	12
24	1.82	-0.69	-0.08	3	13
24	-0.18	-2.69	-0.08	2	14
24	1.82	1.31	2.92	3	15
24	0.82	-0.69	-1.08	3	16
24	0.82	0.31	1.92	2	17
24	0.82	1.31	-0.08	3	18
24	-1.18	-0.69	-0.08	3	19
24	1.82	0.31	-2.08	-2	20
24	-0.18	0.31	-1.08	-1	21
24	-0.18	2.31	-2.08	2	22
24	-1.18	-1.69	0.92	1	23
24	-0.18	1.31	-1.08	-1	24
24	-0.18	0.31	0.92	1	25
24	-0.18	-0.69	-1.08	-1	26
24	-2.18	-0.69	0.92	-1	27
24	-0.18	1.31	-0.08	-1	28
24	0.82	0.31	0.92	1	29
24	-1.18	2.31	-2.08	3	30
24	-0.18	0.31	-1.08	2	31
24	-2.18	-1.69	-1.08	-1	32
24	-0.18	-1.69	-1.08	-1	33
24	1.82	0.31	-1.08	2	34
24	-0.18	0.31	-1.08	3	35
24	-0.18	-1.69	0.92	-1	36
24	-0.18	1.31	-1.08	-2	37
24	-0.18	-0.69	0.92	-1	38
24	0.82	-1.69	0.92	-2	39
25	-0.28	-0.03	-0.64	-3	1
25	-0.28	-0.03	-0.64	2	2
25	-0.28	-0.03	3.36	-3	3
25	-0.28	-0.03	-0.64	1	4
25	-0.28	-2.03	1.36	1	5
25	2.72	-0.03	1.36	-3	6
25	-0.28	-0.03	0.36	-3	7
25	-0.28	-0.03	1.36	-3	8
25	-0.28	-0.03	-0.64	-3	9
25	-0.28	-0.03	0.36	1	10
25	3.72	0.97	-0.64	1	11
25	-0.28	-0.03	-0.64	-3	12
25	-0.28	-0.03	3.36	-3	13
25	-0.28	-0.03	-0.64	1	14
25	-0.28	-0.03	-0.64	-3	15
25	2.72	-0.03	-0.64	1	16
25	-0.28	-0.03	1.36	1	17
25	-0.28	-0.03	-0.64	-3	18
25	-0.28	1.97	1.36	-3	19
25	-0.28	-0.03	-0.64	-3	20
25	0.72	-0.03	-0.64	1	21
25	-0.28	-0.03	-0.64	-3	22
25	-0.28	-0.03	-0.64	-3	23
25	-0.28	-0.03	-0.64	-3	24
25	-0.28	-0.03	-0.64	-3	25
25	-0.28	-0.03	-0.64	-3	26
25	-0.28	-0.03	-0.64	-3	27
25	-0.28	-0.03	-0.64	-3	28
25	-0.28	-0.03	-0.64	-3	29
25	-0.28	-0.03	-0.64	-3	30
25	-0.28	-0.03	0.36	1	31
25	-0.28	-0.03	1.36	-3	32
25	-0.28	-0.03	-0.64	1	33
25	-0.28	-0.03	-0.64	1	34
25	-0.28	-0.03	-0.64	-3	35
25	-0.28	-0.03	-0.64	1	36
25	-0.28	-0.03	-0.64	-3	37
25	-0.28	-0.03	1.36	-3	38
25	-0.28	-0.03	-0.64	-3	39
26	1.03	-0.26	-0.74	-1	1
26	-0.97	1.74	1.26	1	2
26	1.03	0.74	0.26	-2	3
26	-0.97	-0.26	0.26	-3	4
26	0.03	-0.26	2.26	-2	5
26	0.03	0.74	0.26	-2	6
26	0.03	-0.26	0.26	1	7
26	1.03	0.74	-0.74	-1	8
26	-0.97	-0.26	0.26	-2	9
26	-0.97	-0.26	1.26	-1	10
26	-0.97	-1.26	-0.74	-2	11
26	0.03	-1.26	1.26	-3	12
26	0.03	-0.26	1.26	-2	13
26	1.03	1.74	0.26	-1	14
26	1.03	-0.26	-0.74	-1	15
26	-2.97	-0.26	0.26	-2	16
26	-0.97	-1.26	1.26	-3	17
26	0.03	-0.26	-0.74	-3	18
26	1.03	-0.26	0.26	1	19
26	1.03	0.74	-0.74	-2	20
26	1.03	-1.26	1.26	-2	21
26	1.03	0.74	-0.74	-2	22
26	0.03	0.74	0.26	-3	23
26	0.03	-0.26	0.26	-3	24
26	0.03	0.74	-0.74	-3	25
26	0.03	-0.26	-0.74	-2	26
26	1.03	0.74	0.26	-2	27
26	0.03	-0.26	-0.74	-3	28
26	1.03	-0.26	-0.74	-2	29
26	1.03	-0.26	-0.74	-2	30
26	-0.97	-0.26	-0.74	-3	31
26	0.03	-1.26	0.26	-3	32
26	-0.97	-0.26	-0.74	-2	33
26	1.03	0.74	-0.74	-2	34
26	-0.97	-0.26	-0.74	-3	35
26	-0.97	1.74	-0.74	-2	36
26	-0.97	0.74	-0.74	-3	37
26	0.03	-1.26	0.26	-2	38
26	0.03	-0.26	0.26	1	39
27	2.28	0.36	0.82	2	1
27	-2.72	-0.64	0.82	-3	2
27	2.28	0.36	0.82	-3	3
27	-2.72	-0.64	-2.18	-3	4
27	-2.72	-0.64	2.82	3	5
27	3.28	1.36	1.82	3	6
27	-2.72	1.36	0.82	3	7
27	3.28	1.36	0.82	-2	8
27	3.28	0.36	1.82	3	9
27	1.28	2.36	1.82	3	10
27	3.28	-0.64	1.82	-3	11
27	3.28	1.36	1.82	3	12
27	-2.72	-0.64	2.82	-3	13
27	3.28	0.36	0.82	-3	14
27	-2.72	-3.64	-2.18	-3	15
27	2.28	0.36	-0.18	-3	16
27	-2.72	-0.64	0.82	-3	17
27	1.28	0.36	-2.18	-3	18
27	3.28	1.36	0.82	3	19
27	-2.72	-0.64	-2.18	-3	20
27	-2.72	-0.64	-3.18	-3	21
27	-1.72	1.36	-1.18	-3	22
27	1.28	0.36	0.82	-3	23
27	-2.72	-0.64	-1.18	-3	24
27	1.28	0.36	-1.18	-3	25
27	3.28	0.36	0.82	-3	26
27	-2.72	-0.64	-3.18	-3	27
27	-2.72	-0.64	0.82	-3	28
27	1.28	-2.64	0.82	-3	29
27	-1.72	-0.64	1.82	-3	30
27	3.28	0.36	-1.18	-3	31
27	-2.72	-0.64	2.82	-3	32
27	-2.72	-0.64	-3.18	-3	33
27	3.28	1.36	0.82	-3	34
27	-2.72	-0.64	-3.18	-3	35
27	2.28	0.36	-2.18	-3	36
27	1.28	0.36	-1.18	-3	37
27	-2.72	0.36	0.82	-3	38
27	-2.72	-0.64	-1.18	3	39
28	0.31	1.77	3.79	3	1
28	0.31	1.77	3.79	3	2
28	0.31	-4.23	3.79	3	3
28	0.31	1.77	-2.21	3	4
28	0.31	1.77	1.79	2	5
28	0.31	1.77	1.79	3	6
28	0.31	1.77	3.79	3	7
28	0.31	1.77	3.79	3	8
28	0.31	1.77	3.79	3	9
28	0.31	1.77	1.79	3	10
28	0.31	1.77	3.79	3	11
28	0.31	1.77	0.79	3	12
28	0.31	1.77	3.79	3	13
28	0.31	1.77	3.79	3	14
28	0.31	1.77	3.79	3	15
28	0.31	1.77	2.79	3	16
28	0.31	1.77	-2.21	3	17
28	0.31	1.77	3.79	3	18
28	0.31	1.77	-2.21	3	19
28	0.31	-4.23	-2.21	1	20
28	0.31	-1.23	-2.21	1	21
28	0.31	-4.23	-2.21	-1	22
28	-2.69	-1.23	-2.21	-3	23
28	0.31	-1.23	-2.21	-3	24
28	0.31	-4.23	-2.21	-3	25
28	0.31	-1.23	-2.21	-3	26
28	-2.69	-1.23	-2.21	-3	27
28	0.31	1.77	-2.21	-3	28
28	0.31	-1.23	-2.21	-3	29
28	0.31	-1.23	-2.21	-3	30
28	0.31	1.77	-2.21	-3	31
28	0.31	1.77	-2.21	-3	32
28	0.31	1.77	-2.21	-2	33
28	0.31	-1.23	-2.21	-2	34
28	0.31	-1.23	-2.21	-3	35
28	0.31	-1.23	-2.21	-3	36
28	-2.69	-4.23	-2.21	-3	37
28	0.31	-1.23	-2.21	-3	38
28	-2.69	-4.23	-2.21	-3	39
29	-0.18	-0.1	-0.33	1	1
29	-0.18	-1.1	-0.33	-1	2
29	-0.18	0.9	1.67	2	3
29	-0.18	-1.1	0.67	-1	4
29	-0.18	-0.1	-1.33	-2	5
29	-1.18	-0.1	-1.33	1	6
29	0.82	-0.1	1.67	2	7
29	0.82	0.9	0.67	1	8
29	-0.18	-0.1	-1.33	-1	9
29	-0.18	-0.1	-0.33	-1	10
29	-0.18	-1.1	-0.33	1	11
29	-0.18	-0.1	0.67	1	12
29	0.82	-0.1	-0.33	1	13
29	0.82	-1.1	1.67	1	14
29	-0.18	-0.1	-0.33	-1	15
29	-0.18	0.9	0.67	1	16
29	-0.18	-0.1	1.67	2	17
29	-0.18	-0.1	-1.33	-1	18
29	-0.18	-0.1	-0.33	1	19
29	-0.18	-0.1	0.67	1	20
29	-0.18	-0.1	-0.33	-1	21
29	0.82	0.9	-0.33	1	22
29	0.82	-0.1	-0.33	1	23
29	-0.18	-0.1	-0.33	1	24
29	-1.18	-0.1	-1.33	-1	25
29	-0.18	-0.1	0.67	2	26
29	0.82	-0.1	-1.33	-1	27
29	-0.18	-0.1	0.67	1	28
29	-0.18	0.9	0.67	1	29
29	0.82	-0.1	1.67	1	30
29	-0.18	0.9	0.67	1	31
29	-2.18	-0.1	-0.33	-1	32
29	-0.18	-0.1	-0.33	1	33
29	0.82	-0.1	-0.33	1	34
29	-0.18	0.9	-0.33	2	35
29	-0.18	-1.1	-1.33	1	36
29	-0.18	-0.1	-0.33	1	37
29	0.82	-0.1	-1.33	1	38
29	0.82	1.9	1.67	1	39
30	-1.23	-2.03	-0.64	-2	1
30	0.77	-1.03	1.36	-2	2
30	2.77	3.97	3.36	1	3
30	-3.23	-4.03	-1.64	-2	4
30	-1.23	-3.03	1.36	-2	5
30	-2.23	0.97	-0.64	-1	6
30	2.77	3.97	2.36	2	7
30	-0.23	-2.03	1.36	-2	8
30	-0.23	-0.03	-0.64	-1	9
30	0.77	1.97	-1.64	-1	10
30	-0.23	-0.03	-0.64	-2	11
30	1.77	1.97	1.36	-2	12
30	0.77	0.97	0.36	1	13
30	1.77	0.97	1.36	1	14
30	-0.23	-2.03	-1.64	-2	15
30	-2.23	-2.03	-1.64	-2	16
30	0.77	0.97	-0.64	-2	17
30	-1.23	-1.03	-0.64	-2	18
30	-1.23	-2.03	-0.64	-2	19
30	0.77	-1.03	-1.64	-2	20
30	-3.23	-4.03	2.36	-2	21
30	2.77	3.97	-0.64	2	22
30	0.77	-3.03	0.36	-2	23
30	-2.23	-3.03	2.36	-2	24
30	-2.23	-3.03	-1.64	-2	25
30	-2.23	1.97	1.36	-2	26
30	1.77	1.97	0.36	1	27
30	-0.23	0.97	-0.64	-2	28
30	1.77	-0.03	-1.64	-1	29
30	0.77	0.97	0.36	-1	30
30	2.77	2.97	1.36	-2	31
30	0.77	1.97	-0.64	1	32
30	-1.23	0.97	0.36	-2	33
30	-1.23	0.97	0.36	-1	34
30	0.77	2.97	0.36	1	35
30	-0.23	-5.03	-1.64	-1	36
30	0.77	-0.03	-1.64	1	37
30	-1.23	-1.03	-1.64	-1	38
30	1.77	3.97	0.36	2	39
31	-0.03	-0.95	-0.13	2	1
31	0.97	1.05	0.87	2	2
31	0.97	0.05	0.87	1	3
31	-0.03	0.05	-0.13	1	4
31	0.97	0.05	-0.13	2	5
31	0.97	1.05	-0.13	1	6
31	0.97	0.05	0.87	2	7
31	0.97	0.05	0.87	1	8
31	0.97	-0.95	0.87	1	9
31	0.97	0.05	-0.13	2	10
31	-0.03	0.05	-0.13	1	11
31	-0.03	0.05	-0.13	2	12
31	-0.03	0.05	-0.13	2	13
31	-0.03	0.05	-0.13	2	14
31	-0.03	0.05	0.87	2	15
31	0.97	1.05	-0.13	1	16
31	-0.03	0.05	-0.13	2	17
31	-0.03	-0.95	-0.13	1	18
31	0.97	0.05	0.87	2	19
31	-0.03	0.05	-0.13	1	20
31	-0.03	-0.95	-0.13	1	21
31	-0.03	0.05	-0.13	1	22
31	-1.03	1.05	-0.13	1	23
31	-1.03	-0.95	-1.13	-1	24
31	-1.03	0.05	-0.13	-1	25
31	-0.03	0.05	-0.13	2	26
31	-1.03	-0.95	-1.13	-1	27
31	-0.03	0.05	-0.13	-1	28
31	-1.03	0.05	-0.13	-1	29
31	-1.03	-0.95	-1.13	-1	30
31	-0.03	0.05	-0.13	-1	31
31	-1.03	1.05	-0.13	-1	32
31	-0.03	0.05	-0.13	-2	33
31	-0.03	0.05	-0.13	-1	34
31	-0.03	0.05	-0.13	-1	35
31	-0.03	0.05	-0.13	-1	36
31	-0.03	1.05	0.87	-1	37
31	-1.03	-0.95	-0.13	-2	38
31	-1.03	0.05	-0.13	-2	39
32	-1.31	-0.18	-2.38	-2	1
32	0.69	0.82	1.62	-1	2
32	0.69	2.82	2.62	1	3
32	-0.31	0.82	1.62	1	4
32	-0.31	-0.18	0.62	2	5
32	0.69	0.82	2.62	-2	6
32	0.69	0.82	1.62	-2	7
32	-0.31	-0.18	2.62	-2	8
32	0.69	-0.18	1.62	-1	9
32	-0.31	-0.18	1.62	1	10
32	-0.31	-0.18	-0.38	1	11
32	0.69	1.82	2.62	-2	12
32	-0.31	-2.18	0.62	1	13
32	0.69	0.82	1.62	2	14
32	-0.31	-0.18	0.62	-2	15
32	0.69	0.82	1.62	1	16
32	-0.31	-2.18	1.62	1	17
32	-0.31	-2.18	1.62	1	18
32	0.69	-0.18	2.62	2	19
32	-4.31	-2.18	-2.38	-2	20
32	-0.31	-0.18	-3.38	-2	21
32	0.69	1.82	1.62	2	22
32	0.69	-0.18	-3.38	2	23
32	0.69	-0.18	-1.38	2	24
32	-1.31	-2.18	-2.38	2	25
32	-0.31	-0.18	-2.38	2	26
32	0.69	0.82	0.62	2	27
32	-1.31	-2.18	-2.38	2	28
32	0.69	0.82	1.62	2	29
32	0.69	2.82	1.62	2	30
32	-1.31	-0.18	-2.38	2	31
32	0.69	1.82	-0.38	2	32
32	0.69	-0.18	0.62	2	33
32	-0.31	-0.18	-2.38	2	34
32	0.69	-2.18	-2.38	2	35
32	-0.31	-1.18	-3.38	2	36
32	0.69	0.82	0.62	2	37
32	-0.31	-0.18	-2.38	2	38
32	0.69	0.82	-2.38	1	39
33	1.49	-1	1.77	2	1
33	1.49	-1	-0.23	2	2
33	-0.51	1	1.77	3	3
33	-0.51	3	-0.23	-1	4
33	-0.51	-1	-1.23	-1	5
33	1.49	-2	-0.23	3	6
33	1.49	1	0.77	3	7
33	1.49	2	2.77	3	8
33	2.49	4	1.77	3	9
33	1.49	-1	2.77	2	10
33	2.49	4	1.77	3	11
33	2.49	2	2.77	3	12
33	1.49	1	1.77	2	13
33	0.49	2	1.77	3	14
33	1.49	1	1.77	3	15
33	2.49	2	2.77	3	16
33	-0.51	1	0.77	1	17
33	2.49	1	2.77	3	18
33	1.49	1	1.77	3	19
33	1.49	-5	-0.23	-3	20
33	0.49	-1	-0.23	1	21
33	-0.51	0	-1.23	-2	22
33	-2.51	-5	-3.23	-3	23
33	-0.51	1	0.77	-3	24
33	-0.51	1	-1.23	-3	25
33	-2.51	-3	-2.23	-3	26
33	-2.51	-1	-1.23	-3	27
33	-2.51	-1	-2.23	-2	28
33	-0.51	-1	-3.23	-3	29
33	-0.51	1	-0.23	-3	30
33	-1.51	-3	-1.23	-1	31
33	-2.51	-3	-2.23	-3	32
33	-0.51	-4	-0.23	-3	33
33	-2.51	-1	-2.23	-2	34
33	-2.51	0	-2.23	-3	35
33	-1.51	1	-1.23	-3	36
33	-0.51	2	-1.23	-3	37
33	-1.51	1	-2.23	-3	38
33	-0.51	1	-0.23	-1	39
35	1.18	-0.23	1.92	-2	1
35	2.18	-0.23	1.92	-2	2
35	-2.82	-0.23	1.92	3	3
35	1.18	-0.23	0.92	3	4
35	-1.82	-0.23	-1.08	-3	5
35	3.18	-0.23	1.92	3	6
35	-2.82	-0.23	0.92	3	7
35	-2.82	-0.23	-1.08	2	8
35	3.18	0.77	1.92	1	9
35	3.18	-0.23	1.92	3	10
35	1.18	-0.23	1.92	-2	11
35	2.18	1.77	1.92	-2	12
35	-2.82	-0.23	-3.08	2	13
35	-2.82	-0.23	0.92	3	14
35	1.18	0.77	-3.08	-2	15
35	1.18	-0.23	0.92	3	16
35	3.18	1.77	1.92	-2	17
35	2.18	-0.23	0.92	1	18
35	-2.82	-0.23	0.92	-2	19
35	-2.82	-0.23	1.92	-3	20
35	2.18	-0.23	1.92	3	21
35	-2.82	-3.23	-4.08	-2	22
35	-2.82	-0.23	-4.08	-3	23
35	-2.82	-0.23	-4.08	-2	24
35	1.18	-0.23	-0.08	2	25
35	3.18	0.77	-3.08	1	26
35	1.18	-0.23	-3.08	-2	27
35	3.18	-0.23	-0.08	-1	28
35	-2.82	-0.23	1.92	-3	29
35	3.18	-0.23	0.92	-3	30
35	3.18	-0.23	1.92	3	31
35	-2.82	-0.23	-4.08	-2	32
35	-0.82	-0.23	-0.08	1	33
35	-2.82	-0.23	-0.08	-2	34
35	-2.82	-0.23	1.92	-2	35
35	-2.82	-0.23	-4.08	2	36
35	3.18	0.77	-0.08	3	37
35	2.18	1.77	-0.08	1	38
35	-2.82	1.77	1.92	-2	39
36	-2.44	-0.74	0.05	2	1
36	-2.44	0.26	2.05	2	2
36	1.56	-1.74	0.05	2	3
36	-1.44	0.26	-0.95	2	4
36	-1.44	1.26	-2.95	2	5
36	-2.44	-0.74	1.05	1	6
36	2.56	0.26	0.05	3	7
36	-0.44	3.26	0.05	1	8
36	-2.44	0.26	0.05	-2	9
36	2.56	4.26	1.05	2	10
36	-2.44	-0.74	1.05	2	11
36	2.56	-0.74	1.05	3	12
36	2.56	1.26	2.05	1	13
36	1.56	-1.74	2.05	3	14
36	2.56	0.26	0.05	2	15
36	-1.44	-1.74	0.05	1	16
36	-0.44	3.26	1.05	3	17
36	-3.44	2.26	-2.95	-1	18
36	2.56	4.26	1.05	2	19
36	2.56	-1.74	-2.95	3	20
36	-2.44	-1.74	-1.95	-2	21
36	2.56	0.26	-2.95	3	22
36	-2.44	-2.74	0.05	1	23
36	-1.44	-1.74	1.05	-2	24
36	1.56	-0.74	-1.95	2	25
36	2.56	-3.74	1.05	3	26
36	-1.44	-2.74	1.05	2	27
36	-1.44	0.26	-1.95	-2	28
36	2.56	2.26	-0.95	3	29
36	-0.44	-0.74	1.05	1	30
36	-0.44	0.26	0.05	-1	31
36	-2.44	0.26	2.05	-2	32
36	-2.44	-1.74	1.05	1	33
36	2.56	-1.74	1.05	3	34
36	2.56	2.26	1.05	-2	35
36	-2.44	-1.74	-2.95	2	36
36	-2.44	0.26	1.05	1	37
36	2.56	3.26	0.05	3	38
36	2.56	-0.74	-0.95	2	39
38	0.28	0.72	1.44	1	1
38	-0.72	-2.28	1.44	-1	2
38	0.28	3.72	2.44	3	3
38	-2.72	-4.28	-0.56	-3	4
38	-0.72	-3.28	-0.56	-2	5
38	-0.72	-2.28	0.44	2	6
38	1.28	0.72	3.44	3	7
38	0.28	-1.28	-0.56	-1	8
38	-0.72	-0.28	-0.56	-1	9
38	-0.72	0.72	2.44	2	10
38	0.28	0.72	0.44	1	11
38	0.28	0.72	1.44	2	12
38	0.28	1.72	2.44	2	13
38	0.28	0.72	3.44	3	14
38	-0.72	-2.28	-0.56	2	15
38	-1.72	-1.28	1.44	1	16
38	0.28	0.72	0.44	-1	17
38	-0.72	-2.28	-2.56	-1	18
38	0.28	0.72	1.44	2	19
38	1.28	0.72	-1.56	2	20
38	0.28	-2.28	1.44	-1	21
38	0.28	0.72	-1.56	1	22
38	-0.72	1.72	-2.56	1	23
38	0.28	1.72	-2.56	1	24
38	0.28	-1.28	1.44	-2	25
38	0.28	0.72	-2.56	-2	26
38	0.28	0.72	-0.56	2	27
38	1.28	-0.28	1.44	1	28
38	0.28	0.72	-1.56	1	29
38	0.28	-0.28	-1.56	1	30
38	0.28	0.72	-0.56	2	31
38	0.28	0.72	0.44	1	32
38	-1.72	0.72	-2.56	1	33
38	0.28	2.72	1.44	1	34
38	0.28	0.72	-1.56	2	35
38	0.28	0.72	-2.56	-1	36
38	0.28	-1.28	-2.56	-1	37
38	0.28	0.72	1.44	1	38
38	1.28	-0.28	-0.56	-1	39
39	-1.31	-1.15	-3.05	1	1
39	0.69	0.85	0.95	-1	2
39	1.69	0.85	2.95	1	3
39	-2.31	-1.15	-0.05	-3	4
39	-1.31	-2.15	-0.05	-3	5
39	0.69	0.85	1.95	1	6
39	0.69	0.85	1.95	1	7
39	-0.31	-0.15	1.95	-1	8
39	1.69	-0.15	2.95	-1	9
39	-0.31	-0.15	0.95	-2	10
39	-0.31	-0.15	0.95	-2	11
39	-0.31	0.85	-2.05	-1	12
39	-0.31	0.85	1.95	-1	13
39	-1.31	-0.15	-0.05	-1	14
39	-1.31	-1.15	-3.05	2	15
39	-0.31	-0.15	0.95	1	16
39	-1.31	-1.15	-0.05	-1	17
39	-4.31	-2.15	-3.05	-3	18
39	0.69	0.85	1.95	1	19
39	-0.31	0.85	-3.05	2	20
39	-1.31	-1.15	-1.05	-1	21
39	1.69	-0.15	-3.05	1	22
39	1.69	0.85	0.95	-2	23
39	0.69	0.85	-1.05	-2	24
39	0.69	-1.15	2.95	-1	25
39	1.69	0.85	-1.05	1	26
39	1.69	0.85	0.95	-1	27
39	-0.31	-0.15	0.95	-1	28
39	1.69	0.85	-3.05	1	29
39	0.69	-0.15	-1.05	-2	30
39	1.69	0.85	-0.05	-2	31
39	0.69	0.85	1.95	-2	32
39	0.69	-0.15	0.95	-2	33
39	-1.31	-0.15	-0.05	-1	34
39	-0.31	-1.15	-2.05	-3	35
39	-1.31	-1.15	-1.05	-1	36
39	1.69	0.85	0.95	-1	37
39	-1.31	0.85	1.95	-2	38
39	-0.31	0.85	-3.05	-2	39
40	0.62	0.64	-1.64	1	1
40	1.62	-2.36	2.36	3	2
40	1.62	1.64	2.36	3	3
40	-4.38	-4.36	-2.64	-1	4
40	1.62	-0.36	1.36	3	5
40	1.62	2.64	-0.64	3	6
40	1.62	1.64	2.36	3	7
40	-0.38	-1.36	-0.64	2	8
40	1.62	0.64	0.36	1	9
40	1.62	0.64	1.36	3	10
40	1.62	0.64	-2.64	2	11
40	1.62	0.64	2.36	3	12
40	-4.38	-2.36	2.36	3	13
40	1.62	-2.36	2.36	3	14
40	1.62	-0.36	-1.64	1	15
40	0.62	0.64	0.36	1	16
40	-1.38	0.64	2.36	-1	17
40	-4.38	-1.36	-2.64	-3	18
40	1.62	3.64	0.36	3	19
40	-4.38	-3.36	-3.64	-3	20
40	-1.38	0.64	-2.64	3	21
40	-0.38	0.64	0.36	3	22
40	1.62	2.64	-1.64	3	23
40	1.62	0.64	-2.64	3	24
40	1.62	-1.36	0.36	3	25
40	-1.38	-0.36	-1.64	3	26
40	1.62	4.64	2.36	3	27
40	1.62	1.64	0.36	1	28
40	1.62	0.64	1.36	3	29
40	-1.38	-3.36	1.36	3	30
40	1.62	0.64	1.36	3	31
40	-4.38	-1.36	0.36	-3	32
40	1.62	0.64	0.36	3	33
40	-4.38	-2.36	-3.64	2	34
40	1.62	2.64	1.36	3	35
40	-4.38	-5.36	-1.64	-3	36
40	-1.38	0.64	-1.64	-3	37
40	1.62	0.64	0.36	3	38
40	1.62	1.64	1.36	3	39
41	2.36	-1.33	-0.9	2	1
41	2.36	-0.33	1.1	1	2
41	2.36	1.67	-0.9	2	3
41	-1.64	0.67	-1.9	-1	4
41	-1.64	-3.33	-1.9	-2	5
41	0.36	-0.33	1.1	1	6
41	0.36	0.67	0.1	3	7
41	-0.64	0.67	2.1	1	8
41	-0.64	1.67	1.1	1	9
41	-1.64	-3.33	1.1	1	10
41	0.36	-0.33	2.1	2	11
41	0.36	1.67	-0.9	-1	12
41	-2.64	0.67	2.1	1	13
41	2.36	3.67	1.1	2	14
41	-1.64	0.67	-1.9	-1	15
41	-0.64	-1.33	1.1	1	16
41	-2.64	-0.33	-1.9	2	17
41	-0.64	0.67	-1.9	-1	18
41	-0.64	1.67	2.1	1	19
41	2.36	1.67	1.1	-2	20
41	-1.64	0.67	-2.9	-2	21
41	2.36	1.67	-1.9	-1	22
41	-1.64	-0.33	-1.9	1	23
41	1.36	-3.33	2.1	1	24
41	1.36	-1.33	1.1	2	25
41	-2.64	0.67	-2.9	1	26
41	1.36	-1.33	1.1	2	27
41	1.36	-0.33	1.1	1	28
41	1.36	-1.33	1.1	-1	29
41	1.36	-1.33	1.1	-1	30
41	-0.64	1.67	1.1	1	31
41	-2.64	2.67	-0.9	1	32
41	1.36	0.67	-1.9	1	33
41	1.36	-1.33	1.1	3	34
41	-2.64	0.67	2.1	-1	35
41	-1.64	-3.33	0.1	1	36
41	2.36	-0.33	-0.9	2	37
41	0.36	-0.33	-1.9	1	38
41	-0.64	0.67	-0.9	-1	39
43	-2.46	0.9	-0.33	2	1
43	1.54	-0.1	0.67	3	2
43	0.54	-1.1	-1.33	2	3
43	0.54	-1.1	-1.33	1	4
43	0.54	1.9	-0.33	3	5
43	-0.46	-0.1	1.67	2	6
43	0.54	-1.1	-1.33	1	7
43	-1.46	3.9	1.67	3	8
43	1.54	0.9	0.67	2	9
43	0.54	1.9	-0.33	1	10
43	1.54	-3.1	0.67	1	11
43	0.54	-0.1	0.67	2	12
43	0.54	-2.1	0.67	2	13
43	1.54	-0.1	-0.33	3	14
43	1.54	-0.1	-0.33	3	15
43	-2.46	-0.1	-0.33	1	16
43	-0.46	-2.1	0.67	2	17
43	-1.46	-0.1	0.67	3	18
43	0.54	-1.1	-0.33	2	19
43	1.54	0.9	-1.33	3	20
43	0.54	4.9	-1.33	1	21
43	-0.46	0.9	0.67	2	22
43	1.54	-0.1	-0.33	1	23
43	0.54	-0.1	0.67	-1	24
43	-1.46	-1.1	0.67	-1	25
43	1.54	0.9	-0.33	2	26
43	0.54	-1.1	0.67	2	27
43	0.54	-1.1	-0.33	1	28
43	0.54	1.9	-0.33	3	29
43	-2.46	0.9	-1.33	2	30
43	1.54	-0.1	-0.33	3	31
43	0.54	-2.1	-0.33	-2	32
43	-3.46	0.9	1.67	-2	33
43	-0.46	-0.1	0.67	-1	34
43	-0.46	-0.1	0.67	-3	35
43	-4.46	0.9	-1.33	2	36
43	1.54	-2.1	0.67	1	37
43	-1.46	-0.1	-0.33	-1	38
43	0.54	-1.1	-0.33	1	39
45	-0.13	0.13	-0.82	-2	1
45	1.87	0.13	2.18	-3	2
45	1.87	2.13	0.18	-1	3
45	-1.13	-1.87	2.18	-3	4
45	-1.13	-1.87	2.18	-3	5
45	1.87	1.13	-0.82	1	6
45	-1.13	2.13	-0.82	-1	7
45	1.87	0.13	0.18	-1	8
45	2.87	2.13	-0.82	1	9
45	0.87	0.13	-0.82	1	10
45	-0.13	0.13	-0.82	-1	11
45	-1.13	1.13	0.18	-1	12
45	-0.13	1.13	1.18	-2	13
45	-0.13	0.13	1.18	-1	14
45	-0.13	2.13	2.18	-1	15
45	1.87	0.13	-0.82	-1	16
45	-0.13	0.13	2.18	-2	17
45	-1.13	-0.87	-0.82	-2	18
45	0.87	0.13	0.18	-2	19
45	0.87	0.13	0.18	-2	20
45	-1.13	-2.87	2.18	-3	21
45	-1.13	1.13	-1.82	-1	22
45	-1.13	0.13	-0.82	-2	23
45	1.87	-1.87	0.18	-2	24
45	-1.13	0.13	0.18	-3	25
45	-1.13	1.13	-0.82	-2	26
45	-0.13	0.13	-0.82	-3	27
45	-0.13	-1.87	0.18	-3	28
45	-1.13	0.13	-0.82	-3	29
45	-0.13	1.13	0.18	-3	30
45	-0.13	0.13	-0.82	-3	31
45	-1.13	0.13	-1.82	-3	32
45	-1.13	1.13	-1.82	-3	33
45	-1.13	-1.87	1.18	-2	34
45	-1.13	0.13	-0.82	-2	35
45	-0.13	-3.87	2.18	-3	36
45	-0.13	0.13	-0.82	-3	37
45	-0.13	-1.87	-1.82	-2	38
45	1.87	0.13	-0.82	-2	39
46	-1.46	-0.03	0.05	2	1
46	0.54	-0.03	2.05	1	2
46	0.54	-0.03	1.05	3	3
46	-1.46	-0.03	0.05	2	4
46	0.54	-0.03	2.05	2	5
46	0.54	1.97	2.05	3	6
46	0.54	0.97	1.05	3	7
46	0.54	-0.03	1.05	2	8
46	0.54	0.97	1.05	3	9
46	-0.46	-1.03	1.05	2	10
46	0.54	0.97	0.05	1	11
46	0.54	1.97	0.05	3	12
46	-0.46	-3.03	-1.95	-1	13
46	0.54	1.97	2.05	2	14
46	-0.46	-0.03	2.05	3	15
46	0.54	2.97	2.05	3	16
46	-0.46	-0.03	1.05	3	17
46	-2.46	-5.03	-2.95	1	18
46	0.54	0.97	0.05	3	19
46	-0.46	-1.03	-2.95	-2	20
46	0.54	0.97	0.05	1	21
46	0.54	1.97	-2.95	-2	22
46	-0.46	-0.03	-1.95	-1	23
46	0.54	-0.03	-2.95	-1	24
46	0.54	-0.03	0.05	-3	25
46	0.54	1.97	0.05	1	26
46	-0.46	-0.03	-2.95	1	27
46	0.54	0.97	2.05	-2	28
46	0.54	0.97	1.05	-3	29
46	0.54	-0.03	-1.95	-2	30
46	0.54	-1.03	-1.95	-2	31
46	-0.46	-4.03	0.05	1	32
46	-0.46	-4.03	0.05	1	33
46	-1.46	-0.03	-2.95	-3	34
46	0.54	0.97	2.05	-2	35
46	0.54	-0.03	0.05	-3	36
46	-0.46	-2.03	0.05	-2	37
46	0.54	0.97	0.05	-1	38
46	-1.46	-0.03	1.05	-3	39
49	-3.23	-1.77	-1.38	-2	1
49	-1.23	-2.77	0.62	-1	2
49	2.77	4.23	2.62	1	3
49	-3.23	-2.77	0.62	-3	4
49	-2.23	-2.77	-0.38	-2	5
49	2.77	3.23	1.62	1	6
49	2.77	4.23	1.62	1	7
49	1.77	1.23	0.62	-1	8
49	1.77	1.23	1.62	1	9
49	-3.23	-1.77	0.62	-2	10
49	0.77	0.23	2.62	-1	11
49	1.77	2.23	0.62	1	12
49	-3.23	-2.77	1.62	-2	13
49	-2.23	-2.77	2.62	-2	14
49	-0.23	-2.77	-0.38	1	15
49	-0.23	-2.77	1.62	-1	16
49	0.77	3.23	1.62	-1	17
49	-0.23	-1.77	-0.38	-2	18
49	-2.23	-1.77	1.62	-1	19
49	-0.23	-2.77	-2.38	-2	20
49	-0.23	0.23	-1.38	-3	21
49	2.77	3.23	0.62	-2	22
49	-0.23	-2.77	-1.38	-2	23
49	-3.23	-2.77	-2.38	-2	24
49	1.77	2.23	-2.38	-2	25
49	1.77	1.23	-2.38	-2	26
49	1.77	2.23	-1.38	-1	27
49	1.77	3.23	0.62	-2	28
49	0.77	0.23	-1.38	-2	29
49	-3.23	-0.77	-0.38	-2	30
49	0.77	2.23	0.62	-3	31
49	1.77	-0.77	-0.38	-2	32
49	1.77	1.23	0.62	-2	33
49	-0.23	0.23	0.62	-2	34
49	0.77	-1.77	-3.38	-2	35
49	-2.23	-0.77	-1.38	-2	36
49	-0.23	-0.77	-2.38	-2	37
49	0.77	3.23	-0.38	-2	38
49	-0.23	0.23	0.62	-1	39
50	1.31	-0.03	1.28	3	1
50	1.31	-0.03	1.28	2	2
50	1.31	2.97	1.28	3	3
50	-1.69	-1.03	-0.72	1	4
50	-1.69	-0.03	-0.72	2	5
50	1.31	-0.03	1.28	2	6
50	1.31	3.97	1.28	3	7
50	-1.69	-1.03	-1.72	3	8
50	1.31	-0.03	1.28	3	9
50	1.31	2.97	1.28	3	10
50	-1.69	-1.03	-2.72	3	11
50	1.31	-0.03	1.28	2	12
50	-1.69	-0.03	1.28	2	13
50	1.31	2.97	-0.72	1	14
50	-0.69	-0.03	-0.72	3	15
50	-0.69	-0.03	-0.72	3	16
50	-1.69	-1.03	-0.72	3	17
50	-1.69	-0.03	-0.72	2	18
50	1.31	-0.03	0.28	3	19
50	1.31	-0.03	1.28	1	20
50	-1.69	-1.03	-0.72	3	21
50	1.31	0.97	0.28	-1	22
50	-1.69	-1.03	-1.72	-1	23
50	0.31	1.97	-0.72	-1	24
50	0.31	-1.03	-0.72	-1	25
50	-1.69	-0.03	1.28	-1	26
50	1.31	-0.03	-0.72	-3	27
50	-1.69	-1.03	0.28	-1	28
50	0.31	-1.03	0.28	-1	29
50	0.31	-0.03	-0.72	-1	30
50	1.31	-0.03	0.28	-1	31
50	-0.69	-2.03	0.28	-1	32
50	-0.69	-0.03	-1.72	-1	33
50	1.31	-0.03	0.28	-3	34
50	0.31	-1.03	-0.72	-2	35
50	-1.69	-1.03	-0.72	1	36
50	1.31	-1.03	1.28	-1	37
50	1.31	-0.03	1.28	-2	38
50	-0.69	-1.03	-0.72	-1	39
51	0.51	-1.1	-0.74	2	1
51	0.51	-1.1	1.26	1	2
51	1.51	1.9	1.26	3	3
51	-2.49	-0.1	2.26	1	4
51	-3.49	-0.1	2.26	2	5
51	0.51	3.9	2.26	3	6
51	0.51	3.9	0.26	3	7
51	2.51	-2.1	-0.74	3	8
51	-0.49	-0.1	-1.74	2	9
51	2.51	-0.1	2.26	3	10
51	-0.49	-0.1	-2.74	1	11
51	0.51	1.9	2.26	2	12
51	-3.49	-0.1	1.26	-2	13
51	1.51	-0.1	3.26	-1	14
51	0.51	-2.1	1.26	-2	15
51	-2.49	2.9	3.26	3	16
51	-3.49	-0.1	1.26	1	17
51	-3.49	-0.1	-2.74	-3	18
51	2.51	1.9	2.26	-1	19
51	-1.49	-2.1	-1.74	-3	20
51	-0.49	-0.1	1.26	1	21
51	1.51	-1.1	-1.74	-1	22
51	2.51	-1.1	0.26	-3	23
51	0.51	1.9	-1.74	-2	24
51	-0.49	-0.1	-2.74	1	25
51	-1.49	-0.1	-2.74	-1	26
51	1.51	-0.1	1.26	-2	27
51	0.51	-1.1	-2.74	1	28
51	2.51	-2.1	-0.74	-2	29
51	1.51	-1.1	-0.74	-2	30
51	2.51	-1.1	-1.74	2	31
51	-3.49	-0.1	-1.74	-2	32
51	0.51	-1.1	-1.74	-2	33
51	1.51	1.9	3.26	-3	34
51	1.51	1.9	1.26	1	35
51	-0.49	-0.1	-2.74	-3	36
51	0.51	-1.1	-2.74	-2	37
51	-1.49	-1.1	1.26	-2	38
51	-1.49	-1.1	-0.74	1	39
52	-1.64	-0.38	-1.28	2	1
52	-1.64	1.62	0.72	1	2
52	1.36	1.62	1.72	3	3
52	1.36	-2.38	0.72	1	4
52	1.36	0.62	2.72	3	5
52	-1.64	1.62	0.72	3	6
52	-2.64	-0.38	-3.28	3	7
52	1.36	0.62	1.72	1	8
52	-2.64	-1.38	1.72	2	9
52	-2.64	-0.38	1.72	2	10
52	2.36	-1.38	0.72	1	11
52	2.36	1.62	2.72	3	12
52	-2.64	-2.38	2.72	1	13
52	1.36	0.62	1.72	3	14
52	-0.64	1.62	-2.28	1	15
52	1.36	-4.38	-2.28	1	16
52	2.36	-2.38	0.72	2	17
52	-1.64	1.62	-0.28	3	18
52	-2.64	0.62	1.72	2	19
52	-2.64	0.62	-3.28	3	20
52	1.36	0.62	-3.28	3	21
52	1.36	0.62	1.72	3	22
52	1.36	0.62	0.72	3	23
52	2.36	-0.38	-0.28	3	24
52	1.36	-0.38	0.72	2	25
52	1.36	-0.38	0.72	3	26
52	1.36	0.62	-1.28	3	27
52	1.36	-1.38	0.72	3	28
52	1.36	-0.38	0.72	2	29
52	2.36	0.62	1.72	2	30
52	2.36	0.62	0.72	3	31
52	-1.64	1.62	2.72	1	32
52	-1.64	-0.38	-1.28	3	33
52	1.36	1.62	-2.28	3	34
52	-2.64	0.62	-3.28	3	35
52	-2.64	-0.38	-3.28	3	36
52	1.36	-1.38	-3.28	2	37
52	-2.64	-1.38	1.72	1	38
52	-1.64	1.62	-3.28	3	39
53	-1.21	-0.74	0.18	-1	1
53	0.79	-2.74	1.18	-1	2
53	-1.21	-2.74	0.18	1	3
53	-1.21	-0.74	0.18	2	4
53	0.79	-3.74	1.18	-2	5
53	0.79	3.26	1.18	-2	6
53	1.79	4.26	0.18	1	7
53	0.79	-0.74	-0.82	1	8
53	0.79	3.26	0.18	-1	9
53	-3.21	-4.74	-0.82	-2	10
53	-1.21	-0.74	1.18	1	11
53	0.79	4.26	-2.82	1	12
53	-1.21	0.26	-0.82	-1	13
53	1.79	6.26	0.18	2	14
53	-1.21	-2.74	-0.82	1	15
53	1.79	5.26	0.18	1	16
53	0.79	4.26	-0.82	2	17
53	1.79	-0.74	-3.82	-1	18
53	0.79	3.26	0.18	1	19
53	-1.21	-4.74	-0.82	-3	20
53	-1.21	1.26	0.18	2	21
53	-2.21	-3.74	-0.82	-2	22
53	0.79	3.26	0.18	-1	23
53	-2.21	-1.74	1.18	1	24
53	0.79	-1.74	0.18	-1	25
53	0.79	-0.74	0.18	-2	26
53	2.79	-2.74	0.18	-3	27
53	0.79	-2.74	0.18	-1	28
53	-1.21	-1.74	0.18	-2	29
53	-2.21	-2.74	1.18	-3	30
53	0.79	-0.74	0.18	-1	31
53	1.79	-0.74	0.18	-2	32
53	0.79	0.26	-0.82	-1	33
53	0.79	4.26	0.18	-3	34
53	-0.21	4.26	0.18	-2	35
53	0.79	3.26	1.18	-2	36
53	-2.21	-2.74	0.18	-2	37
53	0.79	-0.74	1.18	-1	38
53	-2.21	-2.74	0.18	2	39
54	-2.21	-0.38	-0.82	-1	1
54	2.79	-1.38	1.18	-2	2
54	-0.21	-0.38	1.18	1	3
54	-2.21	2.62	-0.82	-3	4
54	-2.21	-1.38	1.18	2	5
54	3.79	1.62	2.18	2	6
54	3.79	-3.38	1.18	1	7
54	1.79	3.62	1.18	-3	8
54	0.79	0.62	2.18	1	9
54	1.79	-4.38	-0.82	-3	10
54	1.79	0.62	1.18	2	11
54	0.79	2.62	2.18	3	12
54	0.79	1.62	-0.82	-3	13
54	2.79	2.62	2.18	-2	14
54	0.79	-0.38	2.18	2	15
54	-2.21	1.62	-1.82	-1	16
54	-2.21	1.62	0.18	2	17
54	-2.21	-1.38	-0.82	-1	18
54	1.79	0.62	2.18	2	19
54	-2.21	1.62	-1.82	-3	20
54	1.79	3.62	-1.82	3	21
54	0.79	-1.38	-1.82	-1	22
54	-2.21	2.62	-1.82	-3	23
54	-2.21	-1.38	1.18	1	24
54	-2.21	-1.38	1.18	-2	25
54	2.79	3.62	-0.82	-2	26
54	2.79	-2.38	-1.82	3	27
54	-2.21	-3.38	-1.82	1	28
54	-2.21	-1.38	-1.82	3	29
54	-1.21	-3.38	0.18	2	30
54	-2.21	-1.38	2.18	3	31
54	-2.21	-1.38	2.18	1	32
54	1.79	3.62	-0.82	-2	33
54	-1.21	-2.38	-1.82	-3	34
54	1.79	2.62	-1.82	1	35
54	1.79	-1.38	-0.82	3	36
54	-2.21	-1.38	-0.82	-2	37
54	0.79	2.62	-1.82	-1	38
54	-2.21	-4.38	0.18	1	39
56	-1.85	-3.56	3.54	3	1
56	2.15	1.44	0.54	2	2
56	-1.85	-3.56	2.54	3	3
56	-1.85	2.44	-0.46	-2	4
56	-0.85	3.44	2.54	3	5
56	-1.85	1.44	-1.46	1	6
56	2.15	-3.56	3.54	3	7
56	-2.85	3.44	-0.46	2	8
56	3.15	4.44	-0.46	3	9
56	-0.85	-2.56	-1.46	3	10
56	-1.85	1.44	2.54	3	11
56	0.15	5.44	2.54	3	12
56	2.15	1.44	-0.46	3	13
56	1.15	-0.56	-1.46	3	14
56	1.15	-0.56	-1.46	3	15
56	-2.85	0.44	3.54	3	16
56	-0.85	2.44	1.54	2	17
56	-1.85	-0.56	-2.46	3	18
56	3.15	1.44	2.54	3	19
56	-1.85	1.44	1.54	3	20
56	-2.85	-0.56	-2.46	3	21
56	-1.85	-5.56	-0.46	3	22
56	3.15	-0.56	-0.46	3	23
56	2.15	2.44	-2.46	3	24
56	3.15	-1.56	0.54	3	25
56	2.15	4.44	-0.46	3	26
56	2.15	-4.56	-1.46	3	27
56	2.15	3.44	-1.46	3	28
56	-1.85	2.44	-1.46	3	29
56	-0.85	4.44	-1.46	3	30
56	-0.85	-3.56	0.54	3	31
56	2.15	-2.56	2.54	3	32
56	-0.85	-5.56	1.54	3	33
56	2.15	-0.56	-1.46	3	34
56	-1.85	1.44	-2.46	3	35
56	-0.85	-3.56	-1.46	3	36
56	-1.85	-5.56	-1.46	3	37
56	2.15	-4.56	-1.46	3	38
56	-1.85	4.44	-1.46	3	39
57	-0.05	0	0.1	1	1
57	-0.05	0	0.1	1	2
57	-0.05	0	0.1	2	3
57	-0.05	0	-0.9	1	4
57	-0.05	0	0.1	1	5
57	0.95	1	1.1	2	6
57	0.95	1	0.1	2	7
57	-0.05	0	0.1	2	8
57	-0.05	0	0.1	2	9
57	-0.05	0	0.1	2	10
57	-0.05	0	0.1	2	11
57	0.95	1	0.1	2	12
57	-0.05	0	0.1	1	13
57	-0.05	0	0.1	2	14
57	-0.05	0	0.1	2	15
57	-1.05	0	0.1	1	16
57	-0.05	0	0.1	1	17
57	-0.05	0	-0.9	1	18
57	-0.05	0	0.1	2	19
57	-0.05	-1	-0.9	2	20
57	-0.05	0	-0.9	1	21
57	-0.05	0	0.1	2	22
57	-0.05	-1	0.1	1	23
57	-0.05	0	0.1	1	24
57	-0.05	0	0.1	1	25
57	-0.05	0	0.1	1	26
57	-0.05	0	0.1	1	27
57	-0.05	0	0.1	1	28
57	-0.05	0	1.1	1	29
57	-0.05	0	0.1	1	30
57	-0.05	0	0.1	1	31
57	-0.05	-1	0.1	1	32
57	-0.05	0	0.1	1	33
57	-0.05	0	0.1	2	34
57	-0.05	0	0.1	2	35
57	-0.05	0	-1.9	1	36
57	-0.05	0	0.1	1	37
57	-0.05	0	0.1	1	38
57	-0.05	0	0.1	2	39
58	-1.15	-1.38	-0.05	1	1
58	-0.15	-2.38	-0.05	1	2
58	-0.15	0.62	-0.05	2	3
58	-0.15	-1.38	0.95	1	4
58	1.85	-0.38	-1.05	1	5
58	0.85	2.62	0.95	1	6
58	1.85	4.62	0.95	1	7
58	-0.15	-1.38	0.95	2	8
58	-1.15	-0.38	-0.05	1	9
58	-0.15	0.62	-0.05	2	10
58	-0.15	1.62	-0.05	2	11
58	-1.15	-0.38	-0.05	1	12
58	-0.15	-0.38	-0.05	1	13
58	-1.15	-1.38	-1.05	2	14
58	-0.15	-0.38	-0.05	1	15
58	1.85	4.62	1.95	2	16
58	-0.15	0.62	-0.05	1	17
58	1.85	3.62	0.95	2	18
58	-0.15	0.62	-0.05	1	19
58	-1.15	-2.38	-1.05	1	20
58	1.85	-0.38	0.95	1	21
58	-0.15	0.62	-0.05	2	22
58	-0.15	-1.38	-0.05	2	23
58	0.85	0.62	-1.05	2	24
58	-0.15	-0.38	-1.05	1	25
58	-0.15	-1.38	-0.05	2	26
58	0.85	2.62	-0.05	2	27
58	-1.15	-0.38	-1.05	1	28
58	-1.15	-0.38	0.95	2	29
58	-1.15	-1.38	-2.05	2	30
58	-0.15	-1.38	-0.05	1	31
58	-0.15	0.62	-0.05	2	32
58	-1.15	-4.38	0.95	1	33
58	0.85	1.62	-0.05	1	34
58	-0.15	-1.38	-1.05	2	35
58	-0.15	0.62	0.95	1	36
58	0.85	-0.38	-0.05	1	37
58	-0.15	0.62	-0.05	2	38
58	-0.15	-1.38	-0.05	1	39
59	0.23	0.36	-0.77	-2	1
59	0.23	0.36	0.23	-1	2
59	-0.77	-3.64	-0.77	-3	3
59	-0.77	-0.64	-0.77	-3	4
59	0.23	-0.64	-0.77	-2	5
59	0.23	-0.64	-0.77	-2	6
59	0.23	0.36	-0.77	-2	7
59	0.23	2.36	-0.77	-3	8
59	0.23	-1.64	0.23	-2	9
59	-0.77	0.36	-0.77	-3	10
59	4.23	-0.64	-0.77	-2	11
59	0.23	-2.64	0.23	-2	12
59	1.23	0.36	-0.77	-1	13
59	-0.77	2.36	3.23	-2	14
59	-0.77	0.36	0.23	-2	15
59	1.23	2.36	2.23	-2	16
59	0.23	1.36	2.23	-1	17
59	-0.77	0.36	-0.77	-2	18
59	0.23	1.36	0.23	-1	19
59	-0.77	-1.64	-0.77	-3	20
59	-0.77	0.36	-1.77	-2	21
59	2.23	-1.64	0.23	-2	22
59	-0.77	1.36	-0.77	-2	23
59	-0.77	-0.64	-0.77	-3	24
59	0.23	0.36	0.23	-3	25
59	-0.77	1.36	-0.77	-3	26
59	0.23	0.36	-0.77	-2	27
59	-0.77	-0.64	0.23	-2	28
59	0.23	0.36	2.23	-3	29
59	-0.77	-2.64	-0.77	-3	30
59	0.23	0.36	0.23	-3	31
59	-0.77	-0.64	0.23	-2	32
59	0.23	-1.64	0.23	-2	33
59	0.23	1.36	4.23	-3	34
59	-0.77	0.36	-0.77	-1	35
59	-0.77	2.36	0.23	-3	36
59	-0.77	0.36	-0.77	-2	37
59	0.23	-0.64	-0.77	-2	38
59	0.23	-0.64	0.23	-2	39
60	1.54	1.49	0.28	1	1
60	1.54	2.49	0.28	3	2
60	-1.46	-2.51	1.28	3	3
60	1.54	1.49	1.28	3	4
60	1.54	-0.51	1.28	3	5
60	-0.46	2.49	3.28	3	6
60	-1.46	2.49	3.28	3	7
60	1.54	2.49	1.28	3	8
60	1.54	2.49	1.28	3	9
60	1.54	0.49	1.28	3	10
60	1.54	2.49	2.28	3	11
60	-1.46	-3.51	1.28	3	12
60	1.54	0.49	1.28	3	13
60	-1.46	2.49	2.28	3	14
60	0.54	2.49	2.28	3	15
60	0.54	-0.51	2.28	3	16
60	-3.46	-3.51	1.28	3	17
60	-0.46	-1.51	-1.72	3	18
60	-0.46	2.49	0.28	3	19
60	-1.46	-3.51	-1.72	3	20
60	-2.46	-3.51	-0.72	1	21
60	1.54	0.49	-1.72	3	22
60	1.54	0.49	1.28	3	23
60	1.54	2.49	-2.72	3	24
60	1.54	2.49	-0.72	3	25
60	1.54	-3.51	-1.72	3	26
60	1.54	-0.51	-0.72	3	27
60	1.54	-1.51	-0.72	3	28
60	-4.46	1.49	-1.72	3	29
60	-1.46	-3.51	-0.72	3	30
60	1.54	1.49	-1.72	3	31
60	1.54	2.49	1.28	3	32
60	0.54	-0.51	-2.72	3	33
60	-1.46	2.49	-0.72	3	34
60	-4.46	-3.51	-1.72	3	35
60	-1.46	-3.51	-2.72	3	36
60	0.54	-0.51	-1.72	3	37
60	-1.46	-3.51	-2.72	3	38
60	-0.46	-0.51	-1.72	3	39
62	1	0.51	-0.33	3	1
62	1	-0.49	1.67	3	2
62	1	1.51	2.67	3	3
62	1	-0.49	-2.33	2	4
62	-2	-0.49	0.67	2	5
62	-1	-2.49	0.67	3	6
62	1	3.51	2.67	3	7
62	0	-0.49	-0.33	3	8
62	-1	-1.49	0.67	1	9
62	0	0.51	0.67	1	10
62	0	-0.49	0.67	2	11
62	1	0.51	1.67	3	12
62	-1	-0.49	0.67	1	13
62	1	0.51	-1.33	3	14
62	-1	-4.49	-1.33	1	15
62	0	-3.49	-0.33	1	16
62	1	1.51	0.67	1	17
62	-3	-0.49	-3.33	1	18
62	-1	1.51	1.67	3	19
62	1	-2.49	-1.33	3	20
62	-2	-1.49	-1.33	2	21
62	-2	0.51	0.67	3	22
62	-1	-0.49	0.67	3	23
62	1	0.51	-0.33	3	24
62	-2	-0.49	0.67	3	25
62	0	-0.49	0.67	3	26
62	1	1.51	0.67	3	27
62	0	-1.49	-1.33	3	28
62	1	2.51	-1.33	3	29
62	1	2.51	1.67	3	30
62	1	2.51	-1.33	3	31
62	-1	-2.49	0.67	3	32
62	-2	-0.49	0.67	3	33
62	1	2.51	-0.33	3	34
62	1	1.51	-0.33	3	35
62	1	-2.49	-3.33	3	36
62	1	0.51	-1.33	2	37
62	1	1.51	1.67	3	38
62	1	1.51	-1.33	3	39
63	-0.82	-0.56	-0.82	-2	1
63	1.18	-0.56	-1.82	-1	2
63	2.18	0.44	1.18	2	3
63	-1.82	2.44	1.18	3	4
63	-0.82	-0.56	-1.82	2	5
63	-1.82	-1.56	0.18	-1	6
63	-0.82	0.44	1.18	1	7
63	3.18	1.44	1.18	-1	8
63	-1.82	-0.56	2.18	-1	9
63	-0.82	-0.56	1.18	2	10
[truncated: 1,121 more rows]

## Sheet: Figure 1 d
ID	Action (Beta1)	Affect (Beta 2)	Cognition (Beta 3)
2	-0.246	0.033	0.341
3	0.736	-0.527	0.058
5	0.18	0.092	0.168
6	0.159	-0.268	0.451
7	0.234	0.33	0.089
8	0.375	-0.452	0.147
9	0.114	0.328	-0.1
10	0.411	0.047	0.169
11	0.035	0.465	0.293
12	-0.02	0.375	0.307
13	-0.223	0.43	0.474
14	-0.069	0.277	0.524
15	0.159	-0.242	0.099
16	-0.137	0.295	0.045
17	-0.088	0.244	0.147
18	0.501	0.077	-0.188
19	0.058	-0.028	0.078
20	-0.104	0.046	0.421
22	-0.371	-0.072	0.242
23	-0.216	-0.059	0.355
24	0.133	0.163	0.158
25	0.295	-0.217	-0.12
26	0.198	0.236	0.252
27	-0.081	0.376	0.317
28	0.132	0.161	0.674
29	0.16	0.144	0.453
30	0.314	0.44	-0.035
31	0.634	-0.035	-0.007
32	0.47	-0.149	-0.351
33	0.352	0.033	0.525
35	0.239	-0.124	0.115
36	0.535	-0.141	-0.025
38	-0.032	0.568	0.318
39	0.242	0.195	-0.24
40	0.633	-0.031	0.163
41	0.164	-0.04	0.249
43	0.302	0.273	-0.127
45	0.418	0.359	-0.087
46	-0.151	0.078	0.451
49	0.515	-0.147	0.427
50	-0.46	0.405	0.222
51	0.064	0.315	0.128
52	0.203	0.435	-0.318
53	-0.272	0.457	-0.122
54	0.082	-0.222	0.288
56	0.218	-0.21	0.046
57	0.311	0.047	0.099
58	-0.186	0.388	-0.135
59	0.265	0.158	-0.079
60	0.017	0.099	-0.016
62	0.23	0.221	0.112
63	-0.088	0.174	-0.03
65	0.31	0.336	-0.379
66	-0.052	0.057	0.366
67	0.299	0.222	0.148
68	0.128	0.317	0.085
69	-0.111	0.065	0.656
70	-0.301	0.642	-0.019
71	0.053	0.596	0.135
72	0.24	0.521	0.195
73	-0.076	0.42	0.607
75	0.347	0.427	-0.284
76	0.106	0.321	0.569
77	0.389	-0.017	-0.006
78	-0.317	0.236	0.191
82	-0.023	0.337	-0.11
83	-0.435	0.377	0.089
85	0.364	0.422	-0.079
87	-0.031	-0.02	0.294
88	-0.206	-0.34	0.363
89	0.259	0.018	0.26
90	0.454	0.332	0.024
91	0.162	0.092	0.329
92	0.046	0.246	0.374
93	0.038	0.203	0.296
94	-0.338	0.252	0.411
95	-0.073	-0.166	-0.123
97	-0.024	0.027	-0.122
98	0.258	0.326	0.148
99	-0.257	0.526	0.091

## Sheet: Figure 2 b
ID	Action (Beta1)	Affect (Beta 2)	Cognition (Beta 3)	Mean_Psychopathology	Gender (1 = Male, 2 = Female)	Age
2	-0.246	0.033	0.341	-0.93	1	29
3	0.736	-0.527	0.058	-0.92	2	50
5	0.18	0.092	0.168	-0.39	2	41
6	0.159	-0.268	0.451	-0.32	1	29
7	0.234	0.33	0.089	-0.61	2	36
8	0.375	-0.452	0.147	1.75	1	37
9	0.114	0.328	-0.1	1.29	1	35
10	0.411	0.047	0.169	-0.43	2	59
11	0.035	0.465	0.293	-0.54	2	46
12	-0.02	0.375	0.307	-0.61	1	45
13	-0.223	0.43	0.474	-0.87	2	58
14	-0.069	0.277	0.524	-0.08	1	33
15	0.159	-0.242	0.099	1.61	1	32
16	-0.137	0.295	0.045	0.95	2	39
17	-0.088	0.244	0.147	-0.64	2	30
18	0.501	0.077	-0.188	-0.45	1	36
19	0.058	-0.028	0.078	2.01	1	33
20	-0.104	0.046	0.421	NA	1	33
22	-0.371	-0.072	0.242	0.08	1	33
23	-0.216	-0.059	0.355	0.62	2	37
24	0.133	0.163	0.158	-0.9	2	26
25	0.295	-0.217	-0.12	-0.86	2	59
26	0.198	0.236	0.252	-0.71	1	30
27	-0.081	0.376	0.317	NA	1	40
28	0.132	0.161	0.674	-0.93	1	30
29	0.16	0.144	0.453	0.69	1	31
30	0.314	0.44	-0.035	0.05	1	29
31	0.634	-0.035	-0.007	NA	1	31
32	0.47	-0.149	-0.351	-1.02	1	59
33	0.352	0.033	0.525	1.12	1	30
35	0.239	-0.124	0.115	-0.78	1	48
36	0.535	-0.141	-0.025	-0.37	1	45
38	-0.032	0.568	0.318	NA	2	46
39	0.242	0.195	-0.24	-0.51	1	27
40	0.633	-0.031	0.163	-0.22	2	46
41	0.164	-0.04	0.249	0.07	1	36
43	0.302	0.273	-0.127	1.04	1	39
45	0.418	0.359	-0.087	0.13	1	31
46	-0.151	0.078	0.451	-0.38	1	44
49	0.515	-0.147	0.427	-0.27	1	46
50	-0.46	0.405	0.222	0.54	2	39
51	0.064	0.315	0.128	NA	2	45
52	0.203	0.435	-0.318	-0.73	1	34
53	-0.272	0.457	-0.122	2.14	1	32
54	0.082	-0.222	0.288	0.16	1	40
56	0.218	-0.21	0.046	-0.24	1	39
57	0.311	0.047	0.099	-0.18	2	45
58	-0.186	0.388	-0.135	0.59	1	31
59	0.265	0.158	-0.079	-0.91	1	36
60	0.017	0.099	-0.016	-0.5	2	32
62	0.23	0.221	0.112	1.14	2	38
63	-0.088	0.174	-0.03	0.99	1	23
65	0.31	0.336	-0.379	NA	1	42
66	-0.052	0.057	0.366	-0.96	2	26
67	0.299	0.222	0.148	NA	2	32
68	0.128	0.317	0.085	-0.97	1	33
69	-0.111	0.065	0.656	-0.92	1	33
70	-0.301	0.642	-0.019	1.14	1	38
71	0.053	0.596	0.135	0.21	2	39
72	0.24	0.521	0.195	-0.78	1	34
73	-0.076	0.42	0.607	0.58	2	48
75	0.347	0.427	-0.284	0.81	2	24
76	0.106	0.321	0.569	-0.9	2	29
77	0.389	-0.017	-0.006	0.84	1	38
78	-0.317	0.236	0.191	0.71	1	49
82	-0.023	0.337	-0.11	0.33	2	38
83	-0.435	0.377	0.089	-0.49	2	43
85	0.364	0.422	-0.079	1.1	2	25
87	-0.031	-0.02	0.294	-0.69	2	30
88	-0.206	-0.34	0.363	NA	2	29
89	0.259	0.018	0.26	-0.48	2	34
90	0.454	0.332	0.024	0.62	2	34
91	0.162	0.092	0.329	-0.82	2	39
92	0.046	0.246	0.374	-0.81	2	35
93	0.038	0.203	0.296	0.26	2	72
94	-0.338	0.252	0.411	-0.31	2	30
95	-0.073	-0.166	-0.123	0.72	1	35
97	-0.024	0.027	-0.122	1.15	2	38
98	0.258	0.326	0.148	NA	2	57
99	-0.257	0.526	0.091	0.89	1	33

## Sheet: Figure 3 a
ID	WMC_Useful	WMC_Feel	WMC_Often	Choice	Index
1	1.42	3.63	2.2	2	1
1	0.42	0.63	-0.8	-1	2
1	1.42	-1.38	0.2	-2	3
1	1.42	0.63	0.2	2	4
1	0.42	0.63	-0.8	-1	5
1	0.42	-0.38	-0.8	-1	6
1	0.42	-0.38	-0.8	-2	7
1	-0.58	0.63	1.2	1	8
1	0.42	0.63	0.2	-3	9
1	0.42	-1.38	-0.8	2	10
1	-0.58	-0.38	-1.8	-2	11
1	0.42	1.63	-0.8	2	12
1	0.42	-2.38	-0.8	-2	13
1	-0.58	0.63	0.2	1	14
1	0.42	0.63	0.2	2	15
1	1.42	0.63	-1.8	1	16
1	-1.58	0.63	-1.8	-1	17
1	0.42	-2.38	0.2	-1	18
1	-0.58	-0.38	-0.8	-2	19
1	0.42	-1.38	1.2	-2	20
1	-0.58	0.63	0.2	-2	21
1	-1.58	0.63	1.2	-1	22
1	-0.58	-1.38	-0.8	-2	23
1	-0.58	-0.38	-0.8	-3	24
1	0.42	3.63	0.2	3	25
1	0.42	-1.38	0.2	-1	26
1	-0.58	0.63	1.2	-2	27
1	-0.58	0.63	2.2	3	28
1	-0.58	-1.38	-1.8	-1	29
1	-0.58	1.63	0.2	-2	30
1	0.42	-1.38	1.2	-1	31
1	-0.58	0.63	1.2	1	32
1	0.42	0.63	-0.8	-1	33
1	0.42	-0.38	0.2	2	34
1	0.42	-1.38	1.2	-2	35
1	-0.58	0.63	1.2	-1	36
1	0.42	-1.38	-0.8	-1	37
1	0.42	-1.38	-0.8	1	38
1	-2.58	-0.38	-1.8	3	39
1	-0.58	0.63	3.2	-1	40
2	-0.63	-1.68	1.63	3	1
2	-2.63	0.33	0.63	-1	2
2	0.38	0.33	1.63	2	3
2	-0.63	0.33	-3.38	3	4
2	0.38	0.33	0.63	3	5
2	0.38	-0.68	-0.38	3	6
2	0.38	0.33	-3.38	3	7
2	3.38	-0.68	0.63	3	8
2	0.38	0.33	0.63	3	9
2	0.38	-1.68	1.63	2	10
2	1.38	0.33	-2.38	2	11
2	0.38	-2.68	1.63	2	12
2	1.38	0.33	0.63	3	13
2	0.38	0.33	-2.38	3	14
2	0.38	0.33	0.63	1	15
2	0.38	1.33	0.63	3	16
2	-2.63	0.33	0.63	2	17
2	0.38	2.33	2.63	3	18
2	-2.63	0.33	-0.38	2	19
2	-2.63	0.33	-3.38	-1	20
2	0.38	0.33	-2.38	2	21
2	-0.63	0.33	-3.38	3	22
2	-2.63	-5.68	1.63	3	23
2	1.38	-1.68	0.63	3	24
2	0.38	0.33	0.63	3	25
2	-2.63	0.33	-2.38	1	26
2	-0.63	-0.68	-0.38	3	27
2	-2.63	0.33	0.63	1	28
2	1.38	-0.68	-1.38	3	29
2	0.38	0.33	0.63	3	30
2	2.38	1.33	1.63	3	31
2	0.38	1.33	0.63	3	32
2	0.38	0.33	-0.38	2	33
2	0.38	0.33	0.63	2	34
2	-0.63	-1.68	-2.38	3	35
2	0.38	0.33	1.63	3	36
2	0.38	1.33	1.63	3	37
2	-0.63	0.33	1.63	3	38
2	0.38	0.33	0.63	1	39
2	3.38	2.33	1.63	3	40
3	1.08	0.95	-0.22	1	1
3	0.08	-1.05	-0.22	1	2
3	0.08	0.95	1.78	1	3
3	0.08	-0.05	0.78	2	4
3	0.08	-0.05	-0.22	1	5
3	0.08	-2.05	-0.22	-1	6
3	1.08	-0.05	-1.22	-1	7
3	-0.92	-1.05	-0.22	-1	8
3	-0.92	0.95	-0.22	2	9
3	-1.92	-1.05	0.78	3	10
3	0.08	-0.05	-1.22	2	11
3	0.08	1.95	0.78	2	12
3	1.08	-0.05	0.78	1	13
3	-1.92	-1.05	-1.22	-1	14
3	0.08	-0.05	0.78	1	15
3	1.08	0.95	0.78	2	16
3	0.08	1.95	-0.22	2	17
3	0.08	-3.05	0.78	-2	18
3	0.08	-0.05	0.78	2	19
3	-0.92	-2.05	-2.22	1	20
3	0.08	-0.05	-0.22	1	21
3	0.08	-2.05	-2.22	1	22
3	0.08	-2.05	0.78	-1	23
3	-0.92	0.95	-0.22	3	24
3	1.08	1.95	0.78	2	25
3	0.08	-0.05	-2.22	2	26
3	1.08	-0.05	-1.22	-1	27
3	-0.92	-0.05	0.78	3	28
3	0.08	-0.05	0.78	2	29
3	0.08	-0.05	-2.22	-2	30
3	0.08	-0.05	-0.22	1	31
3	-0.92	-0.05	-0.22	2	32
3	0.08	1.95	-0.22	1	33
3	1.08	2.95	0.78	2	34
3	0.08	-2.05	0.78	-1	35
3	0.08	0.95	0.78	3	36
3	0.08	0.95	-0.22	3	37
3	0.08	-0.05	1.78	2	38
3	0.08	-0.05	0.78	2	39
3	0.08	0.95	0.78	3	40
4	1.33	0.65	-0.3	3	1
4	0.33	1.65	-0.3	3	2
4	-1.67	-2.35	-1.3	3	3
4	-0.67	-0.35	0.7	3	4
4	0.33	1.65	0.7	3	5
4	0.33	-0.35	-0.3	3	6
4	1.33	-1.35	0.7	2	7
4	-0.67	-0.35	-1.3	3	8
4	0.33	0.65	-2.3	3	9
4	0.33	-0.35	1.7	3	10
4	-0.67	-0.35	-0.3	3	11
4	0.33	0.65	-0.3	3	12
4	-1.67	-2.35	-0.3	3	13
4	0.33	-0.35	0.7	3	14
4	1.33	-0.35	0.7	3	15
4	1.33	1.65	1.7	3	16
4	-0.67	0.65	-0.3	3	17
4	-0.67	-2.35	-1.3	3	18
4	0.33	0.65	-0.3	3	19
4	-0.67	-0.35	-0.3	3	20
4	0.33	-0.35	0.7	2	21
4	0.33	-0.35	-2.3	3	22
4	-1.67	-0.35	-0.3	2	23
4	-0.67	-0.35	0.7	3	24
4	0.33	-2.35	0.7	3	25
4	0.33	1.65	1.7	3	26
4	0.33	-2.35	-1.3	3	27
4	-2.68	-0.35	-1.3	3	28
4	-0.67	-0.35	-0.3	3	29
4	-1.67	-0.35	-0.3	3	30
4	1.33	-0.35	0.7	3	31
4	0.33	-0.35	0.7	3	32
4	1.33	-0.35	-0.3	3	33
4	0.33	1.65	-1.3	3	34
4	0.33	1.65	0.7	3	35
4	0.33	0.65	-0.3	3	36
4	0.33	2.65	0.7	3	37
4	0.33	-0.35	1.7	3	38
4	0.33	0.65	0.7	3	39
4	0.33	2.65	0.7	3	40
5	1.7	-0.1	1.1	1	1
5	-1.3	-1.1	0.1	2	2
5	-0.3	-0.1	1.1	2	3
5	-1.3	0.9	-0.9	2	4
5	0.7	-1.1	0.1	3	5
5	0.7	-4.1	1.1	1	6
5	1.7	-0.1	0.1	2	7
5	-0.3	0.9	2.1	-1	8
5	-1.3	-0.1	-1.9	1	9
5	-1.3	-1.1	-0.9	1	10
5	0.7	-0.1	-0.9	1	11
5	-1.3	-0.1	1.1	3	12
5	-1.3	-0.1	1.1	2	13
5	1.7	-1.1	0.1	-2	14
5	2.7	-1.1	1.1	2	15
5	1.7	0.9	2.1	1	16
5	-1.3	0.9	2.1	1	17
5	-1.3	0.9	1.1	-1	18
5	-1.3	1.9	-0.9	2	19
5	-0.3	1.9	-0.9	-1	20
5	-1.3	0.9	1.1	1	21
5	-0.3	0.9	-1.9	1	22
5	-2.3	0.9	-2.9	-2	23
5	0.7	-1.1	0.1	2	24
5	-1.3	-0.1	-0.9	2	25
5	1.7	-0.1	-1.9	1	26
5	1.7	0.9	0.1	1	27
5	0.7	0.9	-3.9	3	28
5	0.7	1.9	2.1	3	29
5	-0.3	-2.1	1.1	1	30
5	-0.3	-1.1	1.1	3	31
5	-0.3	-0.1	1.1	1	32
5	2.7	0.9	0.1	2	33
5	0.7	-2.1	-0.9	-1	34
5	0.7	2.9	2.1	2	35
5	-0.3	-1.1	-1.9	3	36
5	0.7	-1.1	1.1	3	37
5	-1.3	-0.1	1.1	2	38
5	-0.3	-1.1	-1.9	3	39
5	-1.3	1.9	-2.9	3	40
7	-3.05	-0.03	2.05	3	1
7	-0.05	-1.03	-0.95	2	2
7	-0.05	-0.03	0.05	3	3
7	-0.05	-0.03	0.05	3	4
7	0.95	0.98	0.05	3	5
7	-0.05	-0.03	0.05	3	6
7	-0.05	-0.03	0.05	3	7
7	-0.05	-0.03	0.05	3	8
7	0.95	-0.03	0.05	3	9
7	-0.05	-0.03	0.05	3	10
7	-0.05	-0.03	0.05	1	11
7	-0.05	-0.03	0.05	1	12
7	-0.05	-0.03	0.05	1	13
7	0.95	-0.03	-1.95	2	14
7	-0.05	-0.03	0.05	-1	15
7	1.95	3.98	2.05	2	16
7	-0.05	-0.03	0.05	2	17
7	-2.05	-2.03	0.05	3	18
7	-0.05	-0.03	0.05	1	19
7	-2.05	-0.03	-2.95	2	20
7	0.95	-0.03	0.05	3	21
7	-0.05	-0.03	0.05	3	22
7	-0.05	-0.03	0.05	3	23
7	-0.05	-0.03	0.05	2	24
7	-0.05	-0.03	0.05	3	25
7	-0.05	-0.03	0.05	2	26
7	-0.05	-0.03	0.05	3	27
7	0.95	-0.03	0.05	2	28
7	0.95	1.98	1.05	2	29
7	0.95	-0.03	0.05	3	30
7	0.95	2.98	0.05	2	31
7	-0.05	-0.03	0.05	3	32
7	-3.05	-2.03	1.05	3	33
7	-2.05	-0.03	0.05	2	34
7	0.95	-1.03	0.05	3	35
7	0.95	-0.03	0.05	3	36
7	-0.05	-1.03	1.05	2	37
7	0.95	-1.03	0.05	2	38
7	-0.05	-0.03	0.05	-1	39
7	0.95	-1.03	-2.95	2	40
8	-0.78	1.13	-0.78	1	1
8	-0.78	0.13	0.22	2	2
8	0.22	1.13	0.22	2	3
8	0.22	-1.88	-0.78	-3	4
8	-0.78	1.13	-2.78	-3	5
8	1.22	1.13	0.22	1	6
8	-0.78	1.13	1.22	-1	7
8	1.22	-0.88	0.22	2	8
8	-0.78	1.13	1.22	-1	9
8	0.22	-2.88	1.22	-1	10
8	-0.78	1.13	-1.78	2	11
8	0.22	-2.88	1.22	3	12
8	-0.78	1.13	1.22	2	13
8	-0.78	1.13	1.22	1	14
8	-0.78	0.13	1.22	-1	15
8	0.22	1.13	1.22	1	16
8	-0.78	-4.88	1.22	3	17
8	2.22	1.13	1.22	3	18
8	2.22	1.13	1.22	3	19
8	-0.78	1.13	0.22	2	20
8	1.22	-1.88	-3.78	1	21
8	-0.78	-1.88	-0.78	-1	22
8	2.22	-1.88	0.22	1	23
8	1.22	1.13	-1.78	1	24
8	-0.78	-1.88	-0.78	-1	25
8	-0.78	1.13	-0.78	1	26
8	0.22	-0.88	1.22	1	27
8	1.22	-2.88	1.22	3	28
8	-0.78	1.13	-1.78	-1	29
8	-0.78	1.13	0.22	1	30
8	-0.78	0.13	-0.78	1	31
8	1.22	1.13	-0.78	1	32
8	-0.78	-1.88	-2.78	2	33
8	-0.78	0.13	-0.78	-1	34
8	0.22	1.13	1.22	1	35
8	-0.78	1.13	0.22	1	36
8	-0.78	1.13	1.22	3	37
8	-0.78	1.13	1.22	-1	38
8	-0.78	0.13	-0.78	-1	39
8	2.22	1.13	0.22	3	40
9	-0.2	-0.08	1.08	1	1
9	-0.2	-1.08	0.08	1	2
9	-0.2	-0.08	2.08	1	3
9	-1.2	-0.08	-1.92	2	4
9	-1.2	-0.08	-0.92	2	5
9	-0.2	-1.08	0.08	2	6
9	0.8	0.93	0.08	2	7
9	-0.2	-1.08	-0.92	1	8
9	-0.2	0.93	-0.92	2	9
9	-0.2	-0.08	-0.92	-2	10
9	0.8	1.93	0.08	1	11
9	-0.2	-0.08	0.08	1	12
9	-1.2	-0.08	0.08	-1	13
9	-0.2	-0.08	0.08	2	14
9	0.8	0.93	0.08	1	15
9	-0.2	0.93	0.08	1	16
9	0.8	-1.08	0.08	2	17
9	1.8	1.93	2.08	2	18
9	-0.2	-0.08	-0.92	-1	19
9	0.8	-0.08	0.08	2	20
9	-1.2	-0.08	0.08	1	21
9	0.8	-1.08	1.08	1	22
9	1.8	-0.08	0.08	1	23
9	0.8	-0.08	-0.92	2	24
9	-0.2	-0.08	1.08	-2	25
9	-1.2	0.93	0.08	2	26
9	-1.2	-0.08	0.08	1	27
9	0.8	0.93	-0.92	-2	28
9	0.8	-0.08	0.08	2	29
9	-0.2	-0.08	-0.92	2	30
9	-1.2	-0.08	1.08	2	31
9	-0.2	-1.08	-0.92	2	32
9	0.8	-0.08	-0.92	2	33
9	-0.2	-0.08	0.08	2	34
9	0.8	-1.08	0.08	1	35
9	-1.2	0.93	-0.92	1	36
9	-0.2	-1.08	1.08	2	37
9	0.8	-0.08	1.08	1	38
9	-0.2	-0.08	0.08	1	39
9	-0.2	-0.08	0.08	2	40
10	2.5	-1.18	1.2	-1	1
10	0.5	-2.18	-2.8	-1	2
10	-0.5	0.83	-1.8	-2	3
10	-1.5	-1.18	2.2	-1	4
10	-1.5	-0.18	-0.8	-1	5
10	0.5	0.83	2.2	-1	6
10	-3.5	-2.18	2.2	1	7
10	-2.5	0.83	-0.8	-1	8
10	-0.5	-1.18	0.2	2	9
10	0.5	1.83	2.2	1	10
10	0.5	0.83	-1.8	-1	11
10	1.5	1.83	1.2	1	12
10	2.5	0.83	0.2	1	13
10	-1.5	0.83	-1.8	-1	14
10	-1.5	1.83	-0.8	1	15
10	2.5	0.83	-2.8	3	16
10	2.5	1.83	-2.8	3	17
10	1.5	1.83	1.2	-2	18
10	-0.5	0.83	-0.8	2	19
10	-0.5	-2.18	-3.8	-1	20
10	-1.5	-1.18	-0.8	-2	21
10	-1.5	-1.18	0.2	-1	22
10	-0.5	-0.18	1.2	-1	23
10	0.5	-1.18	-1.8	1	24
10	-1.5	-0.18	2.2	-2	25
10	-1.5	-0.18	1.2	-3	26
10	0.5	0.83	1.2	1	27
10	-0.5	1.83	2.2	1	28
10	-3.5	-1.18	-0.8	-3	29
10	-0.5	-1.18	-0.8	1	30
10	0.5	-3.18	0.2	-1	31
10	-0.5	0.83	-0.8	-2	32
10	2.5	-0.18	2.2	2	33
10	-0.5	-0.18	0.2	2	34
10	1.5	-1.18	0.2	-1	35
10	2.5	-0.18	2.2	3	36
10	1.5	0.83	0.2	3	37
10	2.5	1.83	-0.8	1	38
10	-3.5	-0.18	2.2	1	39
10	2.5	-0.18	-1.8	3	40
11	0.88	0.98	0.42	3	1
11	-0.13	-1.03	-1.58	1	2
11	-0.13	-2.03	0.42	3	3
11	-0.13	-0.02	-0.58	2	4
11	0.88	1.98	0.42	1	5
11	-0.13	-1.03	-3.58	3	6
11	0.88	-0.02	-1.58	2	7
11	0.88	-1.03	0.42	2	8
11	-3.13	-1.03	0.42	3	9
11	-0.13	0.98	-1.58	2	10
11	-1.13	-2.03	0.42	2	11
11	-0.13	0.98	1.42	2	12
11	-0.13	-0.02	0.42	2	13
11	0.88	0.98	0.42	3	14
11	-0.13	0.98	0.42	3	15
11	-0.13	-1.03	1.42	3	16
11	-0.13	0.98	1.42	2	17
11	0.88	1.98	1.42	3	18
11	-0.13	-0.02	-0.58	2	19
11	-0.13	-0.02	-0.58	2	20
11	0.88	0.98	-0.58	2	21
11	-0.13	-1.03	-1.58	1	22
11	-1.13	-1.03	0.42	1	23
11	0.88	0.98	-0.58	3	24
11	-0.13	-0.02	1.42	2	25
11	-1.13	-1.03	-0.58	2	26
11	-1.13	-1.03	-2.58	3	27
11	-0.13	-0.02	0.42	1	28
11	0.88	-1.03	0.42	3	29
11	0.88	0.98	-0.58	1	30
11	-0.13	0.98	0.42	2	31
11	-0.13	0.98	0.42	1	32
11	-0.13	-1.03	0.42	2	33
11	-0.13	-0.02	-0.58	1	34
11	0.88	-0.02	0.42	3	35
11	-0.13	-0.02	0.42	3	36
11	-0.13	-0.02	1.42	3	37
11	-0.13	-0.02	0.42	3	38
11	-0.13	-1.03	0.42	1	39
11	0.88	1.98	0.42	3	40
12	0.58	0.45	-2.78	-2	1
12	-1.42	0.45	-3.78	2	2
12	0.58	-0.55	2.22	1	3
12	0.58	2.45	0.22	-3	4
12	-2.43	-0.55	1.22	-2	5
12	-0.42	-3.55	1.22	2	6
12	-1.42	-2.55	1.22	1	7
12	0.58	-4.55	1.22	2	8
12	-2.43	-1.55	0.22	2	9
12	-0.42	-1.55	2.22	1	10
12	0.58	1.45	1.22	3	11
12	-1.42	0.45	-1.78	2	12
12	0.58	-0.55	-1.78	3	13
12	-0.42	4.45	2.22	2	14
12	-0.42	0.45	0.22	-1	15
12	2.58	1.45	1.22	2	16
12	2.58	3.45	2.22	2	17
12	-1.42	0.45	0.22	1	18
12	-1.42	-0.55	-2.78	-1	19
12	-1.42	0.45	-3.78	2	20
12	-0.42	-0.55	1.22	1	21
12	-0.42	0.45	-0.78	-3	22
12	-2.43	0.45	-1.78	2	23
12	2.58	-1.55	1.22	1	24
12	1.58	0.45	2.22	-3	25
12	0.58	0.45	-1.78	-2	26
12	-0.42	-2.55	0.22	2	27
12	-0.42	0.45	0.22	1	28
12	0.58	-3.55	1.22	-2	29
12	0.58	-3.55	1.22	2	30
12	0.58	1.45	2.22	2	31
12	0.58	-1.55	1.22	1	32
12	1.58	0.45	-1.78	1	33
12	-1.42	0.45	-3.78	-1	34
12	0.58	0.45	-1.78	2	35
12	0.58	1.45	0.22	3	36
12	1.58	2.45	1.22	3	37
12	-2.43	1.45	-1.78	1	38
12	0.58	0.45	-0.78	2	39
12	2.58	2.45	1.22	3	40
13	0.85	3.58	0.78	-2	1
13	0.85	-0.43	-2.22	-2	2
13	-0.15	-0.43	-2.22	-2	3
13	-1.15	2.58	0.78	-3	4
13	-0.15	1.58	0.78	-2	5
13	-0.15	-0.43	-2.22	-2	6
13	0.85	0.58	0.78	-3	7
13	0.85	3.58	-3.22	2	8
13	-2.15	-3.43	0.78	-3	9
13	-0.15	0.58	0.78	-3	10
13	-0.15	-0.43	-0.22	2	11
13	0.85	-1.43	0.78	-2	12
13	0.85	-1.43	0.78	1	13
13	0.85	2.58	0.78	2	14
13	0.85	0.58	-2.22	2	15
13	0.85	0.58	0.78	2	16
13	-0.15	-0.43	-0.22	2	17
13	-0.15	-0.43	0.78	3	18
13	-0.15	0.58	0.78	2	19
13	-0.15	-0.43	0.78	3	20
13	0.85	-0.43	-1.22	-2	21
13	0.85	-0.43	-2.22	-3	22
13	-0.15	0.58	0.78	-3	23
13	0.85	-1.43	0.78	-2	24
13	-2.15	-2.43	0.78	-3	25
13	0.85	0.58	0.78	-1	26
13	-0.15	1.58	-0.22	2	27
13	-3.15	-0.43	0.78	-3	28
13	-0.15	-0.43	-0.22	-2	29
13	-2.15	-0.43	0.78	-3	30
13	0.85	-1.43	-1.22	3	31
13	0.85	-1.43	-0.22	2	32
13	-2.15	-4.43	0.78	2	33
13	0.85	0.58	0.78	2	34
13	-2.15	-0.43	0.78	2	35
13	-0.15	0.58	-2.22	-2	36
13	0.85	-3.43	0.78	2	37
13	0.85	3.58	0.78	2	38
13	0.85	3.58	0.78	2	39
13	0.85	-1.43	0.78	-2	40
14	-0.58	-1.05	-2.08	3	1
14	1.42	-0.05	1.92	2	2
14	-1.58	-0.05	1.92	3	3
14	1.42	-0.05	-2.08	3	4
14	1.42	-0.05	2.93	3	5
14	-0.58	-0.05	0.92	3	6
14	-1.58	-0.05	0.92	2	7
14	-1.58	-0.05	-1.08	2	8
14	-0.58	-0.05	0.92	3	9
14	0.42	-0.05	2.93	3	10
14	-1.58	-0.05	-1.08	3	11
14	-0.58	-0.05	1.92	3	12
14	-0.58	-0.05	-1.08	3	13
14	-1.58	-0.05	1.92	3	14
14	0.42	-0.05	0.92	2	15
14	0.42	-0.05	-3.08	3	16
14	-3.58	2.95	0.92	3	17
14	0.42	-0.05	-2.08	1	18
14	0.42	-0.05	0.92	3	19
14	1.42	-0.05	0.92	2	20
14	1.42	-0.05	-2.08	3	21
14	1.42	-0.05	2.93	3	22
14	-1.58	-0.05	0.92	2	23
14	1.42	-0.05	0.92	3	24
14	1.42	-0.05	1.92	3	25
14	0.42	-0.05	0.92	3	26
14	0.42	-0.05	1.92	2	27
14	0.42	-0.05	-1.08	-2	28
14	-1.58	-0.05	-3.08	2	29
14	0.42	-0.05	-1.08	3	30
14	1.42	-0.05	2.93	3	31
14	1.42	-0.05	-1.08	2	32
14	0.42	-0.05	-1.08	3	33
14	-0.58	-0.05	-3.08	3	34
14	1.42	-0.05	-2.08	1	35
14	1.42	-0.05	0.92	3	36
14	-0.58	-0.05	-2.08	3	37
14	0.42	-0.05	0.92	2	38
14	-4.58	-0.05	-3.08	-2	39
14	1.42	-0.05	-2.08	3	40
15	1.45	-0.1	0.83	2	1
15	-0.55	0.9	0.83	-3	2
15	-0.55	-2.1	-0.17	-2	3
15	0.45	-0.1	-1.17	2	4
15	-1.55	-0.1	-1.17	-2	5
15	-0.55	0.9	-0.17	-3	6
15	0.45	-0.1	-1.17	-2	7
15	-0.55	0.9	-1.17	-3	8
15	-0.55	0.9	1.83	-3	9
15	-1.55	-3.1	0.83	-1	10
15	0.45	-2.1	-0.17	-2	11
15	-1.55	-2.1	-1.17	3	12
15	-1.55	0.9	0.83	2	13
15	-0.55	0.9	0.83	-1	14
15	0.45	-2.1	0.83	-2	15
15	0.45	0.9	-0.17	1	16
15	0.45	-2.1	-1.17	2	17
15	0.45	0.9	-0.17	1	18
15	0.45	-0.1	1.83	3	19
15	-1.55	1.9	-0.17	-2	20
15	1.45	0.9	0.83	2	21
15	-2.55	-2.1	-1.17	-3	22
15	-1.55	1.9	0.83	-3	23
15	0.45	0.9	-0.17	3	24
15	1.45	0.9	-0.17	-3	25
15	0.45	-0.1	0.83	1	26
15	1.45	-0.1	0.83	-3	27
15	0.45	1.9	0.83	-2	28
15	0.45	-1.1	0.83	1	29
15	1.45	-2.1	-0.17	1	30
15	-1.55	0.9	-1.17	-3	31
15	-0.55	1.9	-1.17	-1	32
15	1.45	0.9	-0.17	2	33
15	1.45	0.9	0.83	1	34
15	0.45	-0.1	0.83	-2	35
15	-1.55	1.9	-0.17	-1	36
15	0.45	-1.1	-1.17	1	37
15	1.45	0.9	-1.17	3	38
15	0.45	-0.1	0.83	-1	39
15	0.45	-2.1	-1.17	3	40
16	0.15	0.1	0.45	1	1
16	0.15	0.1	0.45	2	2
16	0.15	0.1	-0.55	2	3
16	0.15	0.1	0.45	1	4
16	0.15	0.1	0.45	2	5
16	0.15	0.1	-0.55	1	6
16	-1.85	0.1	2.45	2	7
16	0.15	-0.9	1.45	2	8
16	0.15	0.1	-0.55	1	9
16	0.15	0.1	0.45	1	10
16	0.15	0.1	0.45	1	11
16	0.15	0.1	-0.55	2	12
16	0.15	0.1	0.45	3	13
16	0.15	0.1	-1.55	1	14
16	-0.85	-0.9	-0.55	2	15
16	0.15	0.1	0.45	3	16
16	0.15	0.1	-0.55	2	17
16	0.15	0.1	2.45	2	18
16	-0.85	0.1	2.45	3	19
16	0.15	0.1	-1.55	2	20
16	-0.85	-0.9	1.45	2	21
16	0.15	0.1	-1.55	1	22
16	0.15	1.1	-1.55	2	23
16	0.15	-1.9	-1.55	2	24
16	0.15	-0.9	-0.55	1	25
16	0.15	0.1	-1.55	2	26
16	0.15	0.1	-2.55	1	27
16	0.15	-0.9	-0.55	2	28
16	0.15	-0.9	-3.55	2	29
16	0.15	0.1	-1.55	1	30
16	-0.85	0.1	-1.55	2	31
16	0.15	0.1	2.45	2	32
16	0.15	2.1	-0.55	2	33
16	0.15	1.1	-1.55	2	34
16	0.15	0.1	-0.55	2	35
16	0.15	0.1	2.45	3	36
16	0.15	0.1	2.45	3	37
16	0.15	0.1	2.45	3	38
16	0.15	0.1	-0.55	1	39
16	0.15	0.1	2.45	3	40
17	1.58	-0.15	0.75	2	1
17	0.58	-0.15	-2.25	2	2
17	0.58	-0.15	0.75	2	3
17	-1.42	-0.15	-1.25	2	4
17	-1.42	-0.15	-1.25	2	5
17	-0.42	-0.15	-1.25	2	6
17	-0.42	-0.15	-1.25	2	7
17	-0.42	-0.15	1.75	2	8
17	1.58	-0.15	-1.25	2	9
17	-1.42	-0.15	-1.25	2	10
17	1.58	-0.15	-0.25	2	11
17	0.58	-0.15	0.75	3	12
17	-0.42	-0.15	0.75	2	13
17	-1.42	-0.15	0.75	2	14
17	1.58	-0.15	-0.25	2	15
17	-1.42	0.85	0.75	2	16
17	1.58	-0.15	-1.25	2	17
17	0.58	-0.15	1.75	2	18
17	-0.42	-0.15	-1.25	2	19
17	-0.42	-0.15	-1.25	2	20
17	1.58	-0.15	-2.25	2	21
17	-1.42	-0.15	2.75	2	22
17	1.58	-0.15	0.75	2	23
17	0.58	-0.15	0.75	2	24
17	-1.42	-0.15	-2.25	2	25
17	-0.42	-0.15	-1.25	2	26
17	1.58	-0.15	0.75	2	27
17	-1.42	-0.15	1.75	2	28
17	-1.42	-0.15	-1.25	2	29
17	-1.42	-0.15	1.75	2	30
17	-1.42	-0.15	0.75	2	31
17	-1.42	-0.15	1.75	2	32
17	1.58	1.85	-0.25	2	33
17	0.58	-0.15	-1.25	2	34
17	-0.42	-0.15	0.75	2	35
17	0.58	0.85	2.75	2	36
17	1.58	-0.15	-0.25	2	37
17	1.58	-0.15	-1.25	2	38
17	0.58	-0.15	0.75	2	39
17	-1.42	1.85	0.75	2	40
18	0.38	0.83	0.1	2	1
18	-0.63	-0.18	-0.9	1	2
18	0.38	-0.18	0.1	2	3
18	0.38	0.83	2.1	2	4
18	0.38	-0.18	-0.9	2	5
18	-0.63	-0.18	-0.9	2	6
18	0.38	-0.18	-0.9	2	7
18	-0.63	-0.18	-0.9	2	8
18	0.38	-0.18	-0.9	2	9
18	0.38	-2.18	1.1	2	10
18	-0.63	-0.18	-0.9	2	11
18	0.38	-0.18	0.1	1	12
18	0.38	-0.18	-0.9	2	13
18	0.38	-0.18	0.1	2	14
18	0.38	-0.18	-0.9	-2	15
18	-0.63	-0.18	-0.9	2	16
18	0.38	0.83	-0.9	2	17
18	-0.63	-0.18	1.1	2	18
18	-0.63	-0.18	-0.9	2	19
18	-0.63	-0.18	1.1	2	20
18	-0.63	-0.18	0.1	1	21
18	1.38	-1.18	1.1	2	22
18	-0.63	0.83	-0.9	2	23
18	0.38	-0.18	1.1	2	24
18	1.38	-0.18	1.1	2	25
18	0.38	-0.18	1.1	2	26
18	0.38	-0.18	1.1	2	27
18	-0.63	-0.18	1.1	1	28
18	-0.63	-0.18	0.1	2	29
18	-0.63	0.83	0.1	2	30
18	0.38	-0.18	0.1	3	31
18	0.38	-0.18	0.1	2	32
18	0.38	1.83	-0.9	-1	33
18	-0.63	-0.18	0.1	-1	34
18	-0.63	-0.18	-0.9	2	35
18	0.38	-0.18	1.1	2	36
18	-0.63	-0.18	-0.9	2	37
18	-0.63	-0.18	-0.9	-1	38
18	0.38	0.83	0.1	-2	39
18	0.38	1.83	1.1	2	40
19	0.65	1.68	1.65	2	1
19	-1.35	-1.33	-1.35	2	2
19	-1.35	-0.32	0.65	1	3
19	0.65	-1.33	0.65	-1	4
19	1.65	1.68	0.65	-1	5
19	-0.35	0.68	-2.35	1	6
19	0.65	-1.33	-0.35	1	7
19	0.65	-0.32	-0.35	1	8
19	0.65	1.68	-1.35	-1	9
19	0.65	1.68	0.65	1	10
19	-0.35	-1.33	-0.35	1	11
19	0.65	1.68	-0.35	2	12
19	0.65	-0.32	-0.35	-2	13
19	-0.35	-1.33	0.65	2	14
19	0.65	-0.32	-3.35	-1	15
19	1.65	0.68	1.65	-1	16
19	-0.35	0.68	1.65	3	17
19	-0.35	0.68	1.65	2	18
19	-1.35	-1.33	-0.35	1	19
19	-0.35	1.68	0.65	2	20
19	-0.35	-1.33	-1.35	1	21
19	-0.35	-0.32	0.65	3	22
19	0.65	0.68	-0.35	-1	23
19	-0.35	-0.32	-0.35	1	24
19	-0.35	-2.33	-1.35	2	25
19	0.65	-1.33	1.65	2	26
19	-2.35	-0.32	-0.35	2	27
19	0.65	-0.32	-0.35	1	28
19	-3.35	-1.33	-0.35	-1	29
19	0.65	0.68	-0.35	3	30
19	0.65	1.68	0.65	2	31
19	0.65	1.68	-0.35	1	32
19	-1.35	-1.33	1.65	2	33
19	1.65	0.68	0.65	-1	34
19	-0.35	-0.32	-0.35	-1	35
19	0.65	2.68	-0.35	2	36
19	-1.35	-1.33	-0.35	1	37
19	0.65	0.68	0.65	1	38
19	0.65	-1.33	-0.35	1	39
19	-0.35	-0.32	0.65	3	40
20	0.63	3.43	1.2	3	1
20	0.63	-0.58	1.2	3	2
20	-0.38	-1.58	-0.8	1	3
20	0.63	1.42	1.2	3	4
20	0.63	0.42	-1.8	3	5
20	0.63	2.43	0.2	3	6
20	0.63	3.43	1.2	2	7
20	0.63	3.43	0.2	3	8
20	0.63	1.42	-0.8	3	9
20	-2.38	-1.58	-0.8	-1	10
20	0.63	1.42	-1.8	2	11
20	0.63	1.42	1.2	1	12
20	0.63	1.42	1.2	3	13
20	0.63	0.42	-0.8	3	14
20	-2.38	-2.58	-1.8	1	15
20	0.63	3.43	1.2	3	16
20	-1.38	-2.58	-0.8	2	17
20	-0.38	-2.58	-0.8	2	18
20	0.63	-2.58	1.2	1	19
20	0.63	-2.58	-0.8	2	20
20	-1.38	-2.58	1.2	2	21
20	-1.38	-1.58	-4.8	3	22
20	0.63	0.42	-0.8	3	23
20	0.63	-2.58	-0.8	3	24
20	-1.38	-2.58	0.2	-1	25
20	0.63	1.42	-0.8	2	26
20	0.63	-0.58	1.2	3	27
20	0.63	-2.58	1.2	1	28
20	-0.38	0.42	0.2	2	29
20	0.63	1.42	-0.8	3	30
20	0.63	0.42	0.2	3	31
20	-0.38	-0.58	-0.8	3	32
20	0.63	-0.58	-0.8	2	33
20	-1.38	-1.58	1.2	2	34
20	0.63	-0.58	0.2	2	35
20	0.63	3.43	1.2	3	36
20	-1.38	-1.58	1.2	2	37
20	-2.38	-0.58	1.2	1	38
20	0.63	0.42	1.2	1	39
20	0.63	2.43	0.2	3	40
21	-2.2	-0.8	-2	1	1
21	1.8	-0.8	-2	1	2
21	-2.2	-0.8	-2	1	3
21	-2.2	-0.8	-2	1	4
21	0.8	-0.8	4	1	5
21	-2.2	-0.8	-2	1	6
21	-2.2	-0.8	-2	1	7
21	1.8	1.2	4	1	8
21	0.8	-0.8	-2	1	9
21	-1.2	-0.8	4	1	10
21	-2.2	-0.8	-2	2	11
21	-2.2	-0.8	3	1	12
21	3.8	2.2	1	1	13
21	3.8	2.2	2	3	14
21	0.8	-0.8	-2	1	15
21	-2.2	-0.8	-2	1	16
21	3.8	5.2	4	3	17
21	1.8	-0.8	2	1	18
21	-2.2	-0.8	-2	1	19
21	-2.2	-0.8	-2	1	20
21	1.8	-0.8	2	1	21
21	3.8	5.2	3	1	22
21	3.8	2.2	2	1	23
21	0.8	-0.8	1	1	24
21	-2.2	-0.8	4	1	25
21	0.8	-0.8	-2	1	26
21	-2.2	-0.8	-2	1	27
21	-2.2	-0.8	-2	1	28
21	3.8	2.2	1	1	29
21	1.8	-0.8	-2	1	30
21	3.8	2.2	4	1	31
21	-2.2	-0.8	-2	1	32
21	-2.2	-0.8	-2	1	33
21	-2.2	-0.8	-2	1	34
21	-2.2	-0.8	-2	1	35
21	-2.2	-0.8	-2	1	36
21	3.8	2.2	3	3	37
21	-2.2	-0.8	-2	1	38
21	-2.2	-0.8	-2	1	39
21	1.8	-0.8	2	3	40
22	1.38	2.43	1.47	3	1
22	-0.63	-1.58	0.47	-2	2
22	-1.63	-1.58	-0.53	3	3
22	1.38	3.43	2.47	-1	4
22	-1.63	-2.58	0.47	3	5
22	1.38	3.43	2.47	2	6
22	-0.63	-1.58	2.47	3	7
22	1.38	2.43	-2.53	2	8
22	1.38	0.42	0.47	3	9
22	-1.63	-1.58	-1.53	1	10
22	-1.63	-2.58	-1.53	1	11
22	-0.63	-4.58	2.47	3	12
22	0.38	0.42	-1.53	1	13
22	-1.63	-0.58	-0.53	-1	14
22	-1.63	-1.58	-0.53	1	15
22	1.38	2.43	1.47	3	16
22	-1.63	-1.58	0.47	1	17
22	-0.63	-1.58	1.47	3	18
22	-0.63	-1.58	-1.53	2	19
22	-0.63	-1.58	-2.53	3	20
22	-0.63	-2.58	-1.53	1	21
22	1.38	1.42	-1.53	3	22
22	-2.63	-3.58	-1.53	2	23
22	1.38	2.43	-0.53	-2	24
22	-0.63	-2.58	2.47	-3	25
22	1.38	3.43	1.47	-2	26
22	0.38	-1.58	0.47	3	27
22	1.38	3.43	-0.53	-1	28
22	1.38	0.42	-0.53	2	29
22	0.38	1.42	-2.53	3	30
22	0.38	2.43	-0.53	-1	31
22	1.38	1.42	2.47	3	32
22	-0.63	-1.58	-2.53	1	33
22	0.38	1.42	-1.53	2	34
22	-0.63	-1.58	-3.53	2	35
22	1.38	0.42	0.47	3	36
22	-0.63	0.42	1.47	2	37
22	-1.63	0.42	0.47	2	38
22	1.38	1.42	2.47	3	39
22	1.38	2.43	1.47	3	40
23	0.47	0.02	0.55	2	1
23	-1.53	-1.98	-0.45	3	2
23	-1.53	-0.98	-0.45	2	3
23	1.47	-0.98	-1.45	2	4
23	-2.53	1.03	-0.45	2	5
23	0.47	1.03	0.55	3	6
23	-2.53	2.03	-2.45	2	7
23	0.47	0.02	-2.45	2	8
23	1.47	0.02	-1.45	3	9
23	0.47	-0.98	0.55	2	10
23	0.47	0.02	-0.45	2	11
23	1.47	1.03	1.55	2	12
23	-0.53	-0.98	0.55	2	13
23	1.47	-0.98	0.55	2	14
23	1.47	2.03	1.55	2	15
23	0.47	0.02	0.55	2	16
23	1.47	1.03	-0.45	3	17
23	0.47	0.02	-0.45	3	18
23	0.47	0.02	0.55	2	19
23	0.47	0.02	0.55	3	20
23	1.47	0.02	0.55	2	21
23	-0.53	1.03	-0.45	2	22
23	0.47	0.02	0.55	2	23
23	-2.53	2.03	-2.45	2	24
23	-1.53	-1.98	0.55	2	25
23	-2.53	0.02	-1.45	3	26
23	0.47	-1.98	0.55	2	27
23	-0.53	0.02	1.55	2	28
23	-2.53	2.03	-1.45	2	29
23	-1.53	0.02	-0.45	3	30
23	0.47	0.02	0.55	2	31
23	0.47	-3.98	0.55	2	32
23	0.47	-1.98	0.55	2	33
23	0.47	0.02	0.55	2	34
23	0.47	0.02	1.55	3	35
23	1.47	1.03	0.55	2	36
23	-0.53	1.03	-0.45	2	37
23	-0.53	0.02	1.55	2	38
23	1.47	1.03	-0.45	2	39
23	0.47	0.02	0.55	1	40
24	-2.35	0.55	1.25	3	1
24	-1.35	-2.45	1.25	1	2
24	1.65	-0.45	0.25	-1	3
24	-0.35	-1.45	-0.75	2	4
24	-1.35	-0.45	-1.75	1	5
24	0.65	-0.45	1.25	3	6
24	0.65	-0.45	1.25	2	7
24	1.65	2.55	1.25	1	8
24	-1.35	-0.45	0.25	3	9
24	0.65	-0.45	2.25	3	10
24	1.65	-0.45	-0.75	1	11
24	-2.35	-0.45	2.25	1	12
24	-0.35	-1.45	1.25	1	13
24	-2.35	-0.45	-3.75	-2	14
24	-1.35	-0.45	-1.75	2	15
24	0.65	0.55	0.25	1	16
24	0.65	-0.45	0.25	-1	17
24	0.65	-0.45	-0.75	2	18
24	0.65	0.55	0.25	1	19
24	-0.35	-0.45	-3.75	-1	20
24	-1.35	-0.45	-1.75	1	21
24	-0.35	0.55	-1.75	2	22
24	1.65	-4.45	0.25	-1	23
24	-0.35	-0.45	-2.75	-2	24
24	0.65	-0.45	2.25	2	25
24	-3.35	-0.45	-3.75	-1	26
24	0.65	2.55	0.25	1	27
24	-0.35	1.55	0.25	3	28
24	1.65	2.55	1.25	1	29
24	0.65	0.55	0.25	1	30
24	-1.35	-0.45	0.25	-1	31
24	-0.35	0.55	0.25	2	32
24	-1.35	-0.45	-1.75	2	33
24	-0.35	-0.45	0.25	2	34
24	0.65	-0.45	2.25	2	35
24	2.65	2.55	1.25	2	36
24	0.65	1.55	1.25	2	37
24	1.65	-0.45	1.25	1	38
24	-0.35	-0.45	0.25	-1	39
24	2.65	3.55	0.25	3	40
26	-0.45	-1.65	1.6	3	1
26	0.55	-3.65	0.6	2	2
26	0.55	-4.65	0.6	3	3
26	0.55	-0.65	-1.4	3	4
26	-0.45	2.35	-0.4	-1	5
26	-1.45	3.35	1.6	2	6
26	-0.45	-1.65	1.6	2	7
26	0.55	1.35	0.6	-1	8
26	0.55	-0.65	0.6	-2	9
26	-0.45	-2.65	1.6	1	10
26	-0.45	0.35	-2.4	-2	11
26	-0.45	2.35	1.6	3	12
26	-0.45	1.35	-1.4	1	13
26	-1.45	2.35	-0.4	-1	14
26	-0.45	-4.65	0.6	1	15
26	0.55	0.35	0.6	2	16
26	-0.45	-1.65	0.6	-2	17
26	0.55	0.35	-0.4	-1	18
26	1.55	-1.65	-2.4	2	19
26	-0.45	-0.65	-3.4	-3	20
26	-1.45	-1.65	-1.4	2	21
26	1.55	2.35	0.6	-1	22
26	-0.45	2.35	-1.4	2	23
26	1.55	0.35	1.6	3	24
26	0.55	-5.65	1.6	3	25
26	-1.45	-1.65	-2.4	2	26
26	0.55	0.35	-2.4	-2	27
26	-0.45	-1.65	1.6	3	28
26	-1.45	0.35	0.6	1	29
26	-0.45	-0.65	0.6	-1	30
26	0.55	0.35	-3.4	1	31
26	0.55	1.35	-0.4	-1	32
26	-0.45	-0.65	0.6	-1	33
26	0.55	2.35	0.6	2	34
26	-0.45	2.35	0.6	2	35
26	1.55	4.35	0.6	2	36
26	0.55	2.35	-0.4	3	37
26	1.55	1.35	0.6	1	38
26	-1.45	-0.65	0.6	1	39
26	0.55	2.35	1.6	1	40
28	-0.55	-0.58	-1.17	-1	1
28	-0.55	-0.58	-1.17	-1	2
28	-0.55	-0.58	-0.17	1	3
28	0.45	-0.58	0.83	3	4
28	0.45	0.43	-0.17	3	5
28	0.45	0.43	-0.17	3	6
28	0.45	0.43	-0.17	3	7
28	0.45	0.43	-0.17	1	8
28	-0.55	-0.58	-1.17	3	9
28	-0.55	-0.58	-1.17	-1	10
28	0.45	0.43	-0.17	-1	11
28	-0.55	-0.58	1.83	1	12
28	0.45	0.43	0.83	3	13
28	0.45	0.43	1.83	3	14
28	-0.55	-0.58	-1.17	1	15
28	0.45	0.43	1.83	2	16
28	0.45	1.43	1.83	3	17
28	0.45	0.43	-0.17	1	18
28	-0.55	0.43	-0.17	1	19
28	-0.55	-0.58	-1.17	-1	20
28	-0.55	-0.58	0.83	1	21
28	-0.55	-0.58	-1.17	3	22
28	-0.55	0.43	-1.17	3	23
28	0.45	0.43	-1.17	1	24
28	-0.55	-0.58	-1.17	2	25
28	0.45	0.43	-0.17	3	26
28	-0.55	-0.58	-0.17	1	27
28	-0.55	-0.58	1.83	1	28
28	-0.55	-0.58	-1.17	3	29
28	-0.55	-0.58	-0.17	2	30
28	0.45	0.43	0.83	2	31
28	0.45	0.43	-0.17	1	32
28	0.45	-0.58	-0.17	1	33
28	0.45	0.43	-0.17	1	34
28	0.45	-0.58	-0.17	-1	35
28	0.45	0.43	0.83	3	36
28	0.45	0.43	0.83	3	37
28	0.45	0.43	1.83	2	38
28	-0.55	-0.58	-0.17	-1	39
28	0.45	1.43	-0.17	3	40
29	0.88	-0.93	0	-1	1
29	-0.13	0.08	0	1	2
29	-0.13	0.08	0	-1	3
29	-0.13	0.08	0	-1	4
29	-0.13	0.08	1	-1	5
29	-0.13	0.08	0	1	6
29	0.88	-0.93	0	1	7
29	-0.13	-0.93	0	1	8
29	-0.13	0.08	0	1	9
29	0.88	1.08	1	1	10
29	-0.13	0.08	0	1	11
29	-0.13	0.08	0	1	12
29	-0.13	0.08	0	1	13
29	-0.13	0.08	0	-1	14
29	-0.13	0.08	0	1	15
29	-0.13	0.08	0	1	16
29	-0.13	0.08	0	-1	17
29	0.88	0.08	1	1	18
29	-0.13	0.08	0	2	19
29	-0.13	0.08	0	1	20
29	0.88	0.08	-1	-1	21
29	-0.13	0.08	0	-1	22
29	-0.13	0.08	0	-1	23
29	-0.13	0.08	0	2	24
29	-0.13	0.08	0	1	25
29	-0.13	0.08	0	-1	26
29	-0.13	0.08	0	1	27
29	-0.13	0.08	0	-2	28
29	-0.13	0.08	0	-1	29
29	-0.13	0.08	0	1	30
29	-0.13	0.08	0	-1	31
29	-0.13	0.08	-1	2	32
29	-0.13	0.08	0	1	33
29	-0.13	0.08	0	-1	34
29	-0.13	0.08	-1	2	35
29	-0.13	0.08	0	2	36
29	-0.13	0.08	0	1	37
29	-0.13	0.08	0	2	38
29	-0.13	-0.93	0	-2	39
29	-0.13	0.08	0	1	40
30	-1.97	1.88	-0.15	3	1
30	0.03	-2.13	-0.15	3	2
30	1.03	-0.13	-0.15	3	3
30	1.03	-0.13	-0.15	3	4
30	-0.97	-1.13	-0.15	2	5
30	-1.97	-0.13	-0.15	2	6
30	0.03	-2.13	-0.15	3	7
30	0.03	2.88	-0.15	1	8
30	-2.97	-0.13	0.85	2	9
30	0.03	-0.13	0.85	1	10
30	0.03	-3.13	0.85	3	11
30	0.03	0.88	0.85	3	12
30	0.03	-0.13	-0.15	3	13
30	0.03	-0.13	-2.15	3	14
30	0.03	0.88	-3.15	3	15
30	0.03	-1.13	-0.15	3	16
30	1.03	-1.13	-0.15	3	17
30	0.03	-1.13	-0.15	3	18
30	0.03	-1.13	0.85	3	19
30	0.03	-2.13	-0.15	3	20
30	1.03	0.88	0.85	3	21
30	0.03	-0.13	-2.15	2	22
30	1.03	1.88	0.85	3	23
30	0.03	2.88	0.85	3	24
30	-0.97	0.88	0.85	1	25
30	0.03	1.88	-0.15	1	26
30	0.03	-0.13	-0.15	2	27
30	0.03	-3.13	-0.15	3	28
30	0.03	2.88	0.85	2	29
30	0.03	-2.13	-0.15	2	30
30	0.03	1.88	-0.15	3	31
30	1.03	0.88	0.85	3	32
30	0.03	-0.13	-0.15	3	33
30	-0.97	-0.13	-0.15	3	34
30	0.03	-0.13	-0.15	3	35
30	1.03	0.88	0.85	3	36
30	1.03	-0.13	-0.15	3	37
30	0.03	0.88	-0.15	3	38
30	1.03	-1.13	-0.15	3	39
30	0.03	0.88	0.85	3	40
31	-0.38	-2.73	-0.13	-3	1
31	-0.38	-3.73	-0.13	-1	2
31	0.63	0.28	1.88	-3	3
31	0.63	2.28	-2.13	-3	4
31	-1.38	-5.73	1.88	-3	5
31	-1.38	-4.73	-0.13	1	6
31	-0.38	-2.73	-0.13	1	7
31	0.63	0.28	-3.13	-2	8
31	0.63	2.28	-1.13	1	9
31	0.63	-3.73	0.88	-3	10
31	0.63	2.28	-0.13	2	11
31	-1.38	-1.73	-0.13	3	12
31	0.63	2.28	1.88	2	13
31	0.63	1.28	-3.13	3	14
31	0.63	2.28	-0.13	3	15
31	0.63	2.28	1.88	3	16
31	0.63	1.28	-0.13	3	17
31	0.63	-3.73	1.88	-1	18
31	0.63	-0.73	-0.13	1	19
31	-5.38	-1.73	-4.13	-1	20
31	-1.38	-0.73	1.88	1	21
31	0.63	1.28	-3.13	-2	22
31	-0.38	-5.73	-0.13	-3	23
31	0.63	-0.73	1.88	2	24
31	-4.38	-3.73	-0.13	-3	25
31	0.63	3.28	-0.13	-1	26
31	0.63	2.28	1.88	-3	27
31	-1.38	-2.73	-0.13	2	28
31	0.63	4.28	0.88	1	29
31	0.63	3.28	-2.13	-3	30
31	0.63	-0.73	-0.13	2	31
31	0.63	-0.73	-0.13	2	32
31	0.63	2.28	-0.13	3	33
31	0.63	2.28	0.88	3	34
31	0.63	2.28	-0.13	3	35
31	0.63	4.28	1.88	3	36
31	0.63	2.28	1.88	3	37
31	0.63	-3.73	-2.13	3	38
31	0.63	3.28	-0.13	3	39
31	0.63	2.28	1.88	3	40
32	-0.2	-0.73	0.38	3	1
32	-3.2	-0.73	-3.63	2	2
32	-1.2	-0.73	-1.63	2	3
32	-1.2	0.28	2.38	2	4
32	-1.2	0.28	2.38	2	5
32	0.8	0.28	-1.63	2	6
32	0.8	-0.73	-2.63	2	7
32	0.8	-0.73	0.38	2	8
32	1.8	0.28	0.38	2	9
32	-2.2	-0.73	1.38	2	10
32	-1.2	0.28	0.38	2	11
32	0.8	0.28	1.38	2	12
32	0.8	-0.73	-1.63	2	13
32	-0.2	0.28	2.38	3	14
32	-1.2	-0.73	-0.63	2	15
32	0.8	0.28	2.38	2	16
32	0.8	1.28	2.38	3	17
32	-0.2	-0.73	1.38	2	18
32	-1.2	-0.73	-2.63	2	19
32	-1.2	-0.73	-3.63	2	20
32	-1.2	-0.73	-1.63	2	21
32	0.8	0.28	-3.63	2	22
32	-0.2	0.28	-0.63	2	23
32	0.8	0.28	2.38	2	24
32	-2.2	-0.73	-2.63	2	25
32	0.8	0.28	1.38	3	26
32	0.8	0.28	0.38	2	27
32	1.8	1.28	1.38	3	28
32	1.8	0.28	-1.63	2	29
32	1.8	0.28	0.38	2	30
32	-1.2	0.28	1.38	2	31
32	-1.2	-0.73	-1.63	2	32
32	0.8	-0.73	-1.63	2	33
32	-1.2	-0.73	0.38	2	34
32	0.8	0.28	-1.63	2	35
32	-0.2	1.28	2.38	2	36
32	1.8	0.28	1.38	2	37
32	-0.2	-0.73	-0.63	2	38
32	1.8	2.28	2.38	2	39
32	0.8	1.28	2.38	3	40
33	1.78	-0.2	0.15	2	1
33	-0.22	-0.2	0.15	-2	2
33	0.78	-2.2	0.15	2	3
33	0.78	0.8	0.15	2	4
33	-0.22	-0.2	0.15	2	5
33	-1.22	2.8	-1.85	2	6
33	0.78	0.8	-0.85	2	7
33	2.78	1.8	0.15	2	8
33	-2.22	1.8	0.15	2	9
33	-0.22	-3.2	2.15	2	10
33	1.78	-0.2	0.15	1	11
33	0.78	-2.2	1.15	2	12
33	0.78	1.8	0.15	1	13
33	-3.22	-0.2	0.15	1	14
33	0.78	-1.2	-0.85	1	15
33	1.78	0.8	1.15	2	16
33	-3.22	-0.2	-0.85	-2	17
33	1.78	-2.2	0.15	1	18
33	-2.22	-0.2	0.15	-2	19
33	-3.22	-0.2	-2.85	-1	20
33	1.78	-0.2	-0.85	2	21
33	1.78	0.8	-1.85	2	22
33	0.78	-0.2	0.15	2	23
33	0.78	-0.2	-0.85	2	24
33	-3.22	-1.2	1.15	2	25
33	-3.22	-0.2	-0.85	2	26
33	-0.22	-0.2	0.15	2	27
33	0.78	-1.2	1.15	-1	28
33	-0.22	2.8	-0.85	2	29
33	1.78	-0.2	-0.85	2	30
33	1.78	-1.2	1.15	-1	31
33	-3.22	-0.2	-0.85	1	32
33	-0.22	-0.2	0.15	2	33
33	-3.22	-0.2	0.15	-1	34
33	-0.22	-0.2	0.15	2	35
33	1.78	2.8	0.15	2	36
33	0.78	1.8	1.15	2	37
33	-0.22	2.8	0.15	2	38
33	1.78	-4.2	1.15	-1	39
33	1.78	0.8	1.15	2	40
34	-1.67	0.43	-1.15	3	1
34	-0.67	0.43	-0.15	2	2
34	2.33	-2.58	2.85	3	3
34	1.33	-1.58	-3.15	3	4
34	0.33	-0.58	-0.15	3	5
34	-0.67	0.43	-1.15	1	6
34	0.33	0.43	2.85	-1	7
34	1.33	2.43	-1.15	3	8
34	1.33	0.43	-1.15	3	9
34	2.33	0.43	2.85	3	10
34	0.33	-0.58	1.85	2	11
34	2.33	-1.58	1.85	2	12
34	0.33	0.43	1.85	1	13
34	0.33	0.43	0.85	1	14
34	-0.67	0.43	-0.15	2	15
34	2.33	3.43	1.85	3	16
34	-3.68	0.43	-3.15	2	17
34	1.33	-0.58	0.85	3	18
34	-1.67	0.43	-1.15	1	19
34	0.33	-0.58	-0.15	3	20
34	0.33	0.43	-0.15	3	21
34	-2.68	2.43	-3.15	2	22
34	-0.67	-2.58	-0.15	-1	23
34	1.33	-1.58	1.85	1	24
34	0.33	0.43	1.85	3	25
34	-3.68	-2.58	-1.15	-1	26
34	-3.68	-0.58	-2.15	3	27
34	-3.68	0.43	-3.15	2	28
34	-1.67	-3.58	-0.15	1	29
34	-1.67	-0.58	-3.15	2	30
34	0.33	-2.58	-0.15	2	31
34	0.33	0.43	0.85	1	32
34	0.33	0.43	-2.15	2	33
34	1.33	-0.58	0.85	2	34
34	0.33	1.43	0.85	2	35
34	2.33	-0.58	1.85	3	36
34	2.33	3.43	2.85	2	37
34	0.33	-0.58	0.85	2	38
34	0.33	1.43	-2.15	1	39
34	0.33	2.43	0.85	2	40
35	1.3	0.73	1.55	-3	1
35	0.3	0.73	0.55	-1	2
35	0.3	-0.28	0.55	-1	3
35	0.3	-0.28	1.55	-3	4
35	0.3	-0.28	-0.45	-3	5
35	-2.7	-0.28	-0.45	-1	6
35	-0.7	-0.28	0.55	-2	7
35	0.3	-0.28	-1.45	-3	8
35	0.3	1.73	0.55	1	9
35	0.3	-0.28	0.55	-1	10
35	0.3	-1.28	-0.45	1	11
35	0.3	0.73	2.55	2	12
35	-0.7	0.73	-0.45	2	13
35	-0.7	-0.28	-0.45	2	14
35	0.3	1.73	1.55	2	15
35	0.3	0.73	-0.45	2	16
35	0.3	-0.28	-0.45	2	17
35	0.3	-0.28	0.55	1	18
35	0.3	-0.28	-0.45	2	19
35	-0.7	-0.28	-0.45	2	20
35	0.3	0.73	-0.45	-2	21
35	0.3	-0.28	-0.45	-2	22
35	-0.7	-0.28	-0.45	-2	23
35	-0.7	-1.28	0.55	-3	24
35	0.3	-0.28	0.55	-2	25
35	0.3	-0.28	-2.45	-3	26
35	-0.7	0.73	-1.45	-2	27
35	0.3	-0.28	0.55	1	28
35	-0.7	-0.28	-0.45	-3	29
35	0.3	-0.28	-0.45	-3	30
35	0.3	-0.28	-0.45	2	31
35	-0.7	-0.28	-0.45	1	32
35	-0.7	-0.28	-0.45	2	33
35	0.3	-0.28	1.55	2	34
35	0.3	0.73	-0.45	2	35
35	0.3	-0.28	-0.45	2	36
35	0.3	-0.28	-0.45	3	37
35	0.3	-0.28	-0.45	2	38
35	0.3	-0.28	1.55	2	39
35	0.3	0.73	-0.45	3	40
37	1.95	-0.43	2.53	3	1
37	0.95	-0.43	0.52	3	2
37	-1.05	0.58	0.52	3	3
37	1.95	-2.43	0.52	1	4
37	-0.05	0.58	0.52	2	5
37	0.95	-2.43	-0.48	3	6
37	-4.05	-2.43	-0.48	3	7
37	-1.05	-0.43	-1.48	3	8
37	0.95	-1.43	-0.48	3	9
37	-0.05	0.58	2.53	3	10
37	-0.05	-0.43	0.52	3	11
37	-1.05	-0.43	0.52	2	12
37	1.95	0.58	0.52	3	13
37	-0.05	-0.43	-0.48	3	14
37	0.95	0.58	0.52	3	15
37	-0.05	-0.43	-0.48	3	16
37	-4.05	0.58	-2.48	3	17
37	1.95	0.58	0.52	3	18
37	-0.05	0.58	-1.48	2	19
37	-1.05	-0.43	-2.48	3	20
37	-0.05	-2.43	0.52	3	21
37	0.95	0.58	-1.48	3	22
37	0.95	1.58	0.52	3	23
37	0.95	-1.43	0.52	3	24
37	-1.05	2.58	0.52	3	25
37	1.95	2.58	-2.48	3	26
37	-1.05	-0.43	-2.48	3	27
37	1.95	5.58	-1.48	3	28
37	1.95	-2.43	-1.48	3	29
37	-1.05	-0.43	0.52	3	30
37	-1.05	-0.43	0.52	3	31
37	-1.05	-0.43	0.52	3	32
37	0.95	1.58	1.53	3	33
37	-1.05	-0.43	0.52	3	34
37	-1.05	-0.43	0.52	3	35
37	0.95	-0.43	0.52	3	36
37	-0.05	0.58	0.52	2	37
37	0.95	2.58	3.53	3	38
37	-3.05	-0.43	-0.48	3	39
37	-0.05	-0.43	-0.48	3	40
38	1.42	1.73	-2.45	2	1
38	-0.58	-3.28	-1.45	-2	2
38	-2.58	-0.27	-1.45	-3	3
38	1.42	1.73	-1.45	1	4
38	1.42	-1.28	-1.45	2	5
38	0.42	-3.28	-0.45	2	6
38	1.42	3.73	-1.45	-1	7
38	2.43	1.73	2.55	-1	8
38	-1.58	-0.27	-1.45	-3	9
38	1.42	-3.28	1.55	-2	10
38	0.42	0.73	-2.45	2	11
38	1.42	2.73	2.55	2	12
38	-0.58	-2.28	2.55	1	13
38	-2.58	0.73	-2.45	-1	14
38	0.42	0.73	-1.45	1	15
38	0.42	0.73	2.55	2	16
38	-3.58	0.73	-2.45	-1	17
38	0.42	-4.28	2.55	-2	18
38	2.43	3.73	0.55	1	19
38	-1.58	0.73	0.55	2	20
38	-1.58	-2.28	-0.45	-1	21
38	-1.58	0.73	-2.45	-1	22
38	0.42	0.73	1.55	2	23
38	1.42	-2.28	-0.45	2	24
38	1.42	-0.27	3.55	-3	25
38	-1.58	1.73	-2.45	1	26
38	-1.58	-0.27	-1.45	-1	27
38	-2.58	-2.28	0.55	-2	28
38	1.42	3.73	-1.45	-1	29
38	1.42	-0.27	-1.45	1	30
38	-1.58	-1.28	-0.45	1	31
38	1.42	-3.28	-2.45	-1	32
38	-1.58	-2.28	-1.45	-1	33
38	0.42	1.73	1.55	-1	34
38	-2.58	-1.28	1.55	2	35
38	2.43	2.73	3.55	2	36
38	-0.58	1.73	2.55	3	37
38	-0.58	1.73	2.55	2	38
38	0.42	-4.28	-1.45	-2	39
38	2.43	3.73	3.55	2	40
39	1.38	-3.9	2.45	-2	1
39	0.38	1.1	-0.55	-2	2
39	0.38	1.1	0.45	2	3
39	1.38	2.1	-2.55	-1	4
39	1.38	2.1	0.45	3	5
39	-2.63	-1.9	-3.55	1	6
39	0.38	1.1	-1.55	1	7
39	1.38	-4.9	0.45	-1	8
39	0.38	2.1	0.45	-1	9
39	0.38	2.1	1.45	-3	10
39	-1.63	-1.9	-2.55	-1	11
39	-1.63	-1.9	0.45	1	12
39	0.38	2.1	1.45	-1	13
39	-2.63	-0.9	-1.55	-1	14
39	-0.63	2.1	0.45	2	15
39	0.38	4.1	1.45	2	16
39	-3.63	-1.9	-3.55	-2	17
39	1.38	-0.9	1.45	2	18
39	-0.63	1.1	-0.55	1	19
39	-3.63	0.1	0.45	-1	20
39	0.38	-3.9	-0.55	1	21
39	1.38	0.1	-3.55	-1	22
39	-2.63	-1.9	-1.55	-2	23
39	1.38	2.1	-3.55	-2	24
39	-2.63	-4.9	1.45	-2	25
39	1.38	-1.9	0.45	-2	26
39	-0.63	-3.9	-1.55	1	27
39	0.38	-4.9	1.45	-1	28
39	1.38	3.1	-3.55	1	29
39	0.38	1.1	1.45	2	30
39	1.38	0.1	2.45	2	31
39	1.38	4.1	2.45	3	32
39	0.38	1.1	1.45	1	33
39	0.38	0.1	-0.55	-1	34
39	1.38	4.1	2.45	3	35
39	1.38	1.1	1.45	3	36
39	0.38	0.1	1.45	3	37
39	-0.63	1.1	0.45	1	38
39	-0.63	-3.9	0.45	-2	39
39	1.38	4.1	2.45	3	40
40	-0.97	0.3	-1.35	1	1
40	-0.97	-0.7	-3.35	2	2
40	1.03	-6.7	1.65	-1	3
40	0.03	1.3	-2.35	2	4
40	-1.97	-1.7	-0.35	-1	5
40	-0.97	-0.7	-2.35	1	6
40	-0.97	-0.7	2.65	1	7
40	-0.97	1.3	-2.35	2	8
40	1.03	2.3	1.65	3	9
40	1.03	-1.7	1.65	-1	10
40	-1.97	-1.7	-0.35	1	11
40	-0.97	-2.7	1.65	2	12
40	0.03	1.3	-2.35	1	13
40	0.03	0.3	2.65	1	14
40	0.03	-0.7	0.65	1	15
40	1.03	3.3	2.65	3	16
40	0.03	1.3	-1.35	2	17
40	0.03	0.3	0.65	1	18
40	1.03	2.3	1.65	2	19
40	0.03	0.3	-0.35	1	20
40	0.03	0.3	1.65	1	21
40	-0.97	-0.7	-2.35	1	22
40	-1.97	-0.7	-1.35	1	23
40	1.03	-1.7	-3.35	2	24
40	1.03	0.3	0.65	1	25
40	0.03	-2.7	-0.35	3	26
40	1.03	1.3	-3.35	3	27
40	0.03	1.3	-3.35	1	28
40	1.03	-2.7	0.65	3	29
40	1.03	3.3	0.65	3	30
40	0.03	0.3	-1.35	1	31
40	-0.97	-0.7	-1.35	1	32
40	1.03	2.3	2.65	1	33
40	1.03	-0.7	-1.35	1	34
40	1.03	0.3	1.65	3	35
40	0.03	-0.7	2.65	3	36
40	-1.97	-1.7	-0.35	2	37
40	0.03	-0.7	1.65	3	38
40	1.03	3.3	2.65	1	39
40	1.03	3.3	2.65	3	40
41	-2.53	-0.4	-3.38	-1	1
41	-0.53	0.6	-0.38	1	2
41	0.47	-1.4	0.63	3	3
41	0.47	-0.4	0.63	3	4
41	1.47	-2.4	0.63	2	5
41	-0.53	1.6	0.63	1	6
41	-3.53	-0.4	-2.38	-2	7
41	0.47	1.6	0.63	1	8
41	-0.53	0.6	-2.38	2	9
41	0.47	-0.4	0.63	-3	10
41	0.47	-0.4	-1.38	2	11
41	0.47	1.6	0.63	1	12
41	0.47	0.6	-0.38	3	13
41	-0.53	-1.4	0.63	3	14
41	0.47	-0.4	0.63	3	15
41	0.47	-0.4	0.63	3	16
41	0.47	1.6	-1.38	3	17
41	-1.53	-0.4	0.63	3	18
41	-1.53	0.6	0.63	3	19
41	-0.53	1.6	-0.38	3	20
41	-1.53	-1.4	0.63	2	21
41	-0.53	1.6	0.63	-3	22
41	-0.53	2.6	0.63	-2	23
41	2.47	-1.4	0.63	-2	24
41	-3.53	-4.4	0.63	-3	25
41	-0.53	-0.4	-0.38	-3	26
41	0.47	0.6	-0.38	2	27
41	0.47	-0.4	-1.38	-3	28
41	-0.53	-4.4	0.63	-3	29
41	1.47	0.6	0.63	3	30
41	2.47	-1.4	0.63	3	31
41	-0.53	-0.4	0.63	3	32
41	2.47	1.6	0.63	1	33
41	1.47	1.6	-0.38	3	34
41	0.47	0.6	0.63	2	35
41	1.47	1.6	0.63	3	36
41	1.47	0.6	0.63	-1	37
41	-0.53	0.6	-1.38	3	38
41	-0.53	-0.4	-0.38	-3	39
41	-0.53	0.6	0.63	2	40
42	0.28	-0.88	-0.13	1	1
42	-0.72	-2.88	-0.13	-1	2
42	-3.72	-2.88	-2.13	1	3
42	0.28	-0.88	-2.13	1	4
42	-0.72	-0.88	-0.13	-1	5
42	1.28	3.13	-0.13	-1	6
42	1.28	0.13	0.88	1	7
42	1.28	-0.88	0.88	3	8
42	1.28	1.13	0.88	-1	9
42	-0.72	-1.88	0.88	1	10
42	-0.72	-1.88	-0.13	2	11
42	-0.72	-0.88	0.88	1	12
42	1.28	3.13	0.88	3	13
42	-0.72	-0.88	-0.13	1	14
42	-0.72	-1.88	-0.13	1	15
42	1.28	3.13	-0.13	3	16
42	-0.72	-0.88	-0.13	1	17
42	-0.72	-1.88	-0.13	1	18
42	-0.72	-0.88	-2.13	2	19
42	0.28	0.13	0.88	1	20
42	-2.72	-1.88	-0.13	1	21
42	1.28	3.13	-3.13	1	22
42	1.28	1.13	-0.13	1	23
42	0.28	-0.88	-2.13	1	24
42	-2.72	-0.88	-0.13	-1	25
42	-0.72	-0.88	0.88	1	26
42	1.28	3.13	-0.13	3	27
42	0.28	0.13	0.88	-1	28
42	1.28	3.13	-0.13	1	29
42	1.28	2.13	0.88	3	30
42	-0.72	-0.88	-0.13	1	31
42	1.28	3.13	1.88	1	32
42	1.28	0.13	-0.13	3	33
42	-0.72	-0.88	-0.13	1	34
42	-2.72	-0.88	-0.13	3	35
42	1.28	3.13	0.88	3	36
42	0.28	0.13	0.88	3	37
42	1.28	-0.88	-0.13	3	38
42	0.28	-0.88	1.88	1	39
42	0.28	-0.88	-0.13	3	40
43	0.33	-0.15	0.4	3	1
43	0.33	-0.15	0.4	3	2
43	0.33	-0.15	-0.6	3	3
43	0.33	-0.15	-0.6	3	4
43	-0.67	-0.15	-0.6	3	5
43	0.33	-0.15	0.4	3	6
43	0.33	-0.15	0.4	3	7
43	0.33	0.85	0.4	3	8
43	0.33	-0.15	0.4	3	9
43	0.33	-0.15	-1.6	3	10
43	0.33	-0.15	0.4	3	11
43	-0.67	-1.15	1.4	2	12
43	0.33	-0.15	1.4	3	13
43	-0.67	-0.15	-0.6	3	14
43	0.33	-1.15	-0.6	2	15
43	0.33	-0.15	1.4	3	16
43	0.33	-1.15	-1.6	3	17
43	0.33	0.85	1.4	2	18
43	-0.67	-0.15	-1.6	2	19
43	0.33	0.85	0.4	3	20
43	0.33	0.85	-0.6	3	21
43	0.33	0.85	-2.6	3	22
43	0.33	-0.15	0.4	3	23
43	-0.67	0.85	-0.6	3	24
43	0.33	-1.15	0.4	3	25
43	-0.67	-0.15	-1.6	3	26
43	0.33	0.85	-0.6	3	27
43	0.33	0.85	0.4	3	28
43	0.33	-0.15	-0.6	3	29
43	0.33	-0.15	0.4	3	30
43	0.33	0.85	0.4	3	31
43	-0.67	-0.15	0.4	3	32
43	0.33	-0.15	0.4	3	33
43	0.33	-0.15	-0.6	3	34
43	-1.67	-0.15	0.4	3	35
43	0.33	-0.15	0.4	3	36
43	-2.68	-0.15	0.4	3	37
43	0.33	-0.15	1.4	3	38
43	0.33	-0.15	1.4	3	39
43	-0.67	0.85	-0.6	3	40
44	0	-5.5	3.4	3	1
44	-3	-3.5	-1.6	3	2
44	-1	0.5	-0.6	3	3
44	2	1.5	1.4	3	4
44	3	-1.5	3.4	3	5
44	-3	3.5	-2.6	3	6
44	3	3.5	-0.6	3	7
44	0	0.5	-1.6	3	8
44	1	3.5	1.4	3	9
44	-3	0.5	-1.6	3	10
44	-2	0.5	-1.6	3	11
44	-3	-0.5	3.4	3	12
44	3	2.5	2.4	3	13
44	2	0.5	-2.6	3	14
44	-2	-2.5	1.4	3	15
44	-3	3.5	-1.6	3	16
44	-3	-1.5	3.4	3	17
44	3	0.5	1.4	3	18
44	-3	-1.5	2.4	3	19
44	-3	0.5	-2.6	3	20
44	2	0.5	-2.6	3	21
44	0	0.5	-2.6	3	22
44	2	0.5	-2.6	3	23
44	-1	-3.5	-0.6	3	24
44	-3	-3.5	2.4	3	25
44	3	2.5	1.4	3	26
44	1	0.5	-2.6	3	27
44	-3	0.5	3.4	3	28
44	-1	0.5	-1.6	3	29
44	3	2.5	-0.6	3	30
44	3	-1.5	2.4	2	31
44	-2	0.5	-2.6	3	32
44	3	-0.5	-1.6	3	33
44	3	-2.5	-0.6	3	34
44	3	-2.5	-1.6	3	35
44	2	-2.5	-2.6	3	36
44	0	3.5	1.4	3	37
44	3	1.5	1.4	3	38
44	-3	-5.5	3.4	3	39
44	-3	3.5	-0.6	3	40
45	0.25	0.48	-1	2	1
45	0.25	0.48	-2	2	2
45	0.25	0.48	-1	2	3
45	0.25	0.48	0	2	4
45	1.25	-1.53	2	2	5
45	-0.75	-1.53	0	2	6
45	0.25	0.48	-3	2	7
45	0.25	1.48	-3	2	8
45	0.25	0.48	-2	1	9
45	0.25	0.48	-1	2	10
45	0.25	0.48	1	2	11
45	0.25	0.48	2	2	12
45	-1.75	-1.53	0	2	13
45	0.25	0.48	3	2	14
45	0.25	0.48	1	2	15
45	0.25	0.48	1	2	16
45	0.25	0.48	1	2	17
45	1.25	2.48	3	2	18
45	0.25	-0.52	2	2	19
45	0.25	0.48	1	2	20
45	0.25	0.48	0	2	21
45	0.25	0.48	-2	1	22
45	-1.75	-1.53	-1	2	23
45	0.25	-2.53	-3	2	24
45	-1.75	-1.53	-2	2	25
45	0.25	0.48	-2	2	26
45	0.25	-0.52	0	2	27
45	-1.75	-1.53	-2	1	28
45	-0.75	-1.53	-3	2	29
45	-0.75	-1.53	-3	2	30
45	0.25	0.48	2	2	31
45	0.25	0.48	1	2	32
45	0.25	0.48	2	2	33
45	-0.75	-0.52	1	2	34
45	0.25	0.48	1	2	35
45	1.25	1.48	2	2	36
45	-1.75	-1.53	0	2	37
45	1.25	1.48	2	2	38
45	0.25	0.48	2	2	39
45	0.25	0.48	1	2	40
46	0.05	0.15	-1.92	3	1
46	-1.95	0.15	-2.93	2	2
46	-1.95	2.15	-0.92	1	3
46	0.05	1.15	-1.92	2	4
46	0.05	2.15	1.08	1	5
46	1.05	-0.85	1.08	-2	6
46	1.05	0.15	1.08	-1	7
46	1.05	-3.85	2.08	-2	8
46	-0.95	0.15	2.08	-2	9
46	2.05	-0.85	2.08	-2	10
46	1.05	1.15	1.08	2	11
46	1.05	1.15	-1.92	1	12
46	1.05	0.15	1.08	1	13
46	-1.95	0.15	-2.93	1	14
46	-2.95	0.15	-2.93	2	15
46	1.05	1.15	0.08	1	16
46	-2.95	0.15	-0.92	1	17
46	-1.95	1.15	1.08	1	18
46	2.05	0.15	-1.92	1	19
46	-1.95	0.15	-1.92	2	20
46	-0.95	1.15	-1.92	1	21
46	2.05	-2.85	1.08	-1	22
46	2.05	-1.85	1.08	-2	23
46	-1.95	0.15	-1.92	2	24
46	0.05	-3.85	2.08	-2	25
46	1.05	0.15	1.08	3	26
46	2.05	-1.85	2.08	-1	27
46	-1.95	0.15	-1.92	2	28
46	2.05	1.15	1.08	1	29
46	-0.95	0.15	0.08	-2	30
46	-1.95	1.15	2.08	3	31
46	1.05	0.15	-1.92	1	32
46	1.05	0.15	-1.92	2	33
46	-1.95	0.15	1.08	3	34
46	1.05	-1.85	1.08	-1	35
46	2.05	0.15	2.08	-2	36
46	1.05	1.15	0.08	-2	37
46	-1.95	0.15	1.08	1	38
46	-1.95	-0.85	1.08	3	39
46	3.05	1.15	0.08	2	40
47	-0.4	-1.13	-3.5	3	1
47	-0.4	-1.13	-0.5	1	2
47	-0.4	-1.13	-0.5	2	3
47	-1.4	-1.13	-1.5	3	4
47	-0.4	-1.13	-0.5	2	5
47	-0.4	0.88	-0.5	3	6
47	-0.4	-1.13	-0.5	-1	7
47	-3.4	-1.13	-3.5	1	8
47	-0.4	-1.13	-1.5	1	9
47	-0.4	-1.13	-0.5	3	10
47	2.6	-1.13	-0.5	3	11
47	-0.4	-1.13	-0.5	3	12
47	-0.4	-1.13	0.5	3	13
47	0.6	-0.13	1.5	3	14
47	1.6	1.88	2.5	3	15
47	0.6	-1.13	1.5	3	16
47	2.6	4.88	2.5	3	17
47	-0.4	-0.13	-0.5	3	18
47	2.6	4.88	2.5	3	19
47	-0.4	-1.13	-0.5	2	20
47	2.6	4.88	2.5	2	21
47	0.6	1.88	-3.5	3	22
47	-0.4	-1.13	-0.5	1	23
47	-0.4	-1.13	-0.5	1	24
47	-0.4	-1.13	-0.5	3	25
47	-3.4	-1.13	-3.5	-1	26
47	-0.4	-1.13	-0.5	3	27
47	-0.4	-1.13	-0.5	3	28
47	-0.4	-3.13	-1.5	1	29
47	-3.4	0.88	-0.5	2	30
47	0.6	-0.13	2.5	3	31
47	0.6	0.88	2.5	3	32
47	2.6	4.88	2.5	3	33
47	-2.4	-3.13	-0.5	1	34
47	1.6	0.88	2.5	1	35
47	-0.4	0.88	1.5	3	36
47	0.6	-0.13	-0.5	3	37
47	2.6	1.88	2.5	3	38
47	-0.4	0.88	0.5	3	39
47	-0.4	-1.13	-0.5	3	40
48	-0.2	0.07	0.33	3	1
48	-0.2	0.07	0.33	2	2
48	-0.2	-0.93	-0.67	2	3
48	0.8	-0.93	0.33	2	4
48	-0.2	0.07	0.33	2	5
48	-0.2	-0.93	-2.68	1	6
48	-0.2	-0.93	-0.67	2	7
48	-0.2	0.07	-0.67	2	8
48	0.8	1.08	-0.67	2	9
48	-0.2	-0.93	1.33	2	10
48	-0.2	0.07	-0.67	2	11
48	-0.2	0.07	0.33	2	12
48	-0.2	0.07	-0.67	2	13
48	-0.2	0.07	0.33	2	14
48	-0.2	0.07	-0.67	2	15
48	-0.2	0.07	-0.67	3	16
48	-0.2	0.07	0.33	2	17
48	-0.2	0.07	1.33	2	18
48	0.8	0.07	1.33	2	19
48	-0.2	-0.93	-0.67	2	20
48	-0.2	-0.93	0.33	2	21
48	0.8	-0.93	-1.67	2	22
48	-0.2	0.07	-0.67	2	23
48	0.8	1.08	-0.67	3	24
48	-0.2	0.07	-0.67	1	25
48	0.8	2.08	0.33	3	26
48	-0.2	0.07	-0.67	2	27
48	-0.2	0.07	2.33	2	28
48	0.8	-0.93	1.33	2	29
48	-0.2	-0.93	-0.67	2	30
48	-0.2	0.07	0.33	2	31
48	-0.2	-0.93	0.33	2	32
48	-0.2	-0.93	-0.67	2	33
48	-3.2	2.08	-0.67	1	34
48	0.8	1.08	2.33	2	35
48	0.8	-0.93	0.33	2	36
48	1.8	3.08	0.33	2	37
48	-0.2	0.07	1.33	2	38
48	-0.2	0.07	-0.67	2	39
48	-0.2	0.07	0.33	2	40
49	0.33	-0.78	-3.63	3	1
49	0.33	1.23	-2.63	3	2
49	-0.67	-0.78	0.38	3	3
49	0.33	-0.78	-1.63	2	4
49	0.33	-0.78	-0.63	2	5
49	-0.67	0.22	0.38	2	6
49	-0.67	-0.78	0.38	3	7
49	0.33	-0.78	-2.63	3	8
49	0.33	-0.78	-2.63	3	9
49	-0.67	1.23	-0.63	3	10
49	0.33	1.23	2.38	2	11
49	-0.67	0.22	1.38	3	12
49	-0.67	-0.78	1.38	2	13
49	0.33	-0.78	2.38	1	14
49	0.33	3.23	1.38	1	15
49	0.33	0.22	1.38	3	16
49	0.33	0.22	1.38	3	17
49	0.33	0.22	2.38	3	18
49	-0.67	-0.78	1.38	3	19
49	-0.67	-0.78	2.38	3	20
49	0.33	0.22	1.38	3	21
49	0.33	-0.78	-2.63	1	22
49	0.33	-0.78	-2.63	3	23
49	0.33	1.23	-2.63	3	24
49	-0.67	1.23	-0.63	3	25
49	-0.67	-0.78	-2.63	2	26
49	0.33	-0.78	-1.63	3	27
49	-0.67	-0.78	-1.63	2	28
49	0.33	-0.78	-3.63	3	29
49	0.33	0.22	0.38	2	30
49	-0.67	-0.78	2.38	3	31
49	-0.67	0.22	0.38	2	32
49	0.33	0.22	2.38	3	33
49	0.33	1.23	-1.63	2	34
49	0.33	-0.78	0.38	3	35
49	0.33	-0.78	2.38	3	36
49	0.33	1.23	0.38	3	37
49	0.33	0.22	0.38	1	38
49	0.33	2.23	2.38	3	39
49	0.33	-0.78	2.38	3	40
50	-2.7	-0.23	-3.88	-2	1
50	-2.7	-0.23	-3.88	-2	2
50	0.3	-0.23	0.13	-2	3
50	0.3	-0.23	-0.88	-2	4
50	0.3	-0.23	1.13	-2	5
50	0.3	-0.23	0.13	-2	6
50	0.3	-0.23	1.13	-2	7
50	0.3	-0.23	-0.88	-2	8
50	-2.7	-0.23	-3.88	-2	9
50	0.3	-0.23	0.13	-2	10
50	0.3	-0.23	0.13	-2	11
50	0.3	-0.23	1.13	-3	12
50	0.3	-0.23	2.13	-2	13
50	0.3	-0.23	-0.88	-2	14
50	0.3	-0.23	1.13	-3	15
50	0.3	-0.23	1.13	-2	16
50	0.3	-0.23	1.13	-2	17
50	0.3	-0.23	2.13	-2	18
50	0.3	2.78	1.13	-3	19
50	0.3	-0.23	2.13	-2	20
50	0.3	-0.23	-3.88	-2	21
50	0.3	2.78	-3.88	-2	22
50	-2.7	2.78	-3.88	-2	23
50	0.3	-0.23	0.13	-2	24
50	0.3	-0.23	-0.88	-2	25
50	0.3	-0.23	0.13	-2	26
50	0.3	-0.23	-0.88	-2	27
50	0.3	-0.23	-0.88	-2	28
50	0.3	-0.23	0.13	-2	29
50	0.3	-0.23	0.13	-2	30
50	0.3	-0.23	2.13	-2	31
50	0.3	-0.23	0.13	-2	32
50	0.3	-0.23	0.13	-3	33
50	0.3	-0.23	1.13	-2	34
50	0.3	-0.23	2.13	-2	35
50	0.3	-0.23	1.13	-3	36
50	0.3	-0.23	1.13	-3	37
50	0.3	-0.23	2.13	-2	38
50	0.3	-0.23	1.13	-3	39
50	0.3	-0.23	2.13	-3	40
51	-1.13	-1.73	1.38	2	1
51	0.88	-0.73	-1.63	2	2
51	-2.13	-0.73	0.38	1	3
51	0.88	2.28	-1.63	2	4
51	-2.13	-0.73	1.38	1	5
51	0.88	2.28	-1.63	2	6
51	2.88	1.28	0.38	2	7
51	1.88	0.28	0.38	2	8
51	1.88	-1.73	0.38	2	9
51	-2.13	-3.73	2.38	-2	10
51	-2.13	-1.73	1.38	-2	11
51	-2.13	-2.73	2.38	1	12
51	1.88	2.28	0.38	1	13
51	-2.13	-1.73	-1.63	-1	14
51	-3.13	-1.73	0.38	1	15
51	1.88	2.28	-1.63	2	16
51	-1.13	-0.73	-3.63	-2	17
51	0.88	-0.73	0.38	2	18
51	0.88	1.28	-1.63	1	19
51	-2.13	-0.73	-1.63	-1	20
51	1.88	-1.73	0.38	-1	21
51	0.88	1.28	-2.63	1	22
51	0.88	1.28	-1.63	2	23
51	0.88	-0.73	0.38	3	24
51	-1.13	-0.73	1.38	-2	25
51	0.88	-0.73	-1.63	1	26
51	1.88	2.28	0.38	1	27
51	-3.13	-0.73	2.38	1	28
51	1.88	3.28	-1.63	2	29
51	1.88	1.28	0.38	1	30
51	-2.13	-1.73	2.38	-1	31
51	-2.13	-1.73	0.38	1	32
51	1.88	2.28	0.38	2	33
51	-2.13	-0.73	1.38	1	34
51	1.88	0.28	-1.63	1	35
51	0.88	2.28	0.38	2	36
51	0.88	2.28	0.38	2	37
51	0.88	0.28	0.38	3	38
51	-3.13	-1.73	2.38	-2	39
51	1.88	1.28	-0.63	2	40
52	-0.97	-2.15	-1.67	-2	1
52	-0.97	-0.15	-1.67	1	2
52	-0.97	-2.15	0.33	1	3
52	-0.97	-0.15	1.33	-2	4
52	-0.97	-3.15	0.33	-2	5
52	0.03	0.85	-0.67	2	6
52	0.03	0.85	-1.67	1	7
52	1.03	0.85	-0.67	1	8
52	-0.97	0.85	-2.68	-1	9
52	-0.97	0.85	0.33	2	10
52	0.03	0.85	0.33	2	11
52	-0.97	-0.15	0.33	1	12
52	0.03	-1.15	0.33	2	13
52	1.03	1.85	0.33	3	14
52	1.03	0.85	1.33	3	15
52	0.03	0.85	1.33	3	16
52	0.03	0.85	1.33	3	17
52	0.03	-0.15	0.33	1	18
52	-0.97	0.85	0.33	2	19
52	1.03	0.85	-0.67	-2	20
52	-0.97	-1.15	0.33	-1	21
52	0.03	0.85	1.33	2	22
52	1.03	1.85	0.33	1	23
52	0.03	-1.15	-0.67	-3	24
52	-0.97	-2.15	-2.68	-1	25
52	0.03	-1.15	-0.67	-1	26
52	1.03	-2.15	-0.67	-1	27
52	-0.97	-1.15	0.33	1	28
52	0.03	-0.15	-0.67	-3	29
52	0.03	-1.15	-0.67	2	30
52	0.03	-0.15	1.33	-1	31
52	-0.97	-0.15	0.33	1	32
52	0.03	-0.15	0.33	3	33
52	0.03	-0.15	0.33	-1	34
52	2.03	1.85	0.33	3	35
52	2.03	0.85	1.33	3	36
52	1.03	0.85	0.33	3	37
52	1.03	0.85	1.33	3	38
52	-0.97	-1.15	-0.67	1	39
52	1.03	2.85	0.33	3	40
53	-0.17	0.05	-2.97	2	1
53	0.83	0.05	0.03	2	2
53	0.83	0.05	1.03	2	3
53	0.83	0.05	-0.97	2	4
53	0.83	0.05	1.03	2	5
53	0.83	0.05	0.03	2	6
53	0.83	0.05	0.03	2	7
53	0.83	0.05	0.03	2	8
53	-0.17	0.05	0.03	2	9
53	0.83	0.05	1.03	2	10
53	0.83	0.05	-2.97	2	11
53	-0.17	0.05	1.03	2	12
53	-0.17	0.05	1.03	2	13
53	-3.18	0.05	2.03	2	14
53	-0.17	0.05	0.03	2	15
53	-0.17	0.05	2.03	2	16
53	-0.17	0.05	1.03	2	17
53	-0.17	0.05	0.03	2	18
53	0.83	0.05	-2.97	1	19
53	-0.17	0.05	-3.97	2	20
53	0.83	0.05	1.03	2	21
53	0.83	-1.95	0.03	2	22
53	-0.17	0.05	-2.97	2	23
53	-0.17	0.05	0.03	2	24
53	-3.18	0.05	1.03	2	25
53	-0.17	0.05	0.03	2	26
53	-0.17	0.05	0.03	2	27
53	0.83	0.05	1.03	2	28
53	0.83	0.05	-0.97	2	29
53	0.83	0.05	0.03	2	30
53	0.83	0.05	1.03	2	31
53	-3.18	0.05	1.03	2	32
53	-3.18	0.05	1.03	2	33
53	0.83	0.05	0.03	2	34
53	-0.17	0.05	1.03	2	35
53	0.83	0.05	1.03	2	36
53	-0.17	0.05	1.03	2	37
53	0.83	0.05	-3.97	2	38
53	-0.17	0.05	1.03	2	39
53	-0.17	0.05	1.03	2	40
54	0.9	-0.6	0.88	1	1
54	-1.1	-0.6	-1.13	-1	2
54	0.9	-0.6	-2.13	-1	3
54	0.9	-0.6	-2.13	1	4
54	0.9	-0.6	-3.13	1	5
54	0.9	-0.6	-2.13	1	6
54	-1.1	-0.6	-3.13	-2	7
54	-0.1	2.4	-3.13	1	8
54	-1.1	1.4	-3.13	1	9
54	0.9	-0.6	0.88	-1	10
54	-1.1	-1.6	-0.13	1	11
54	0.9	-2.6	1.88	2	12
54	-1.1	-2.6	0.88	2	13
54	0.9	0.4	1.88	1	14
54	-0.1	-0.6	1.88	2	15
54	-0.1	-0.6	2.88	2	16
54	0.9	-0.6	0.88	1	17
54	0.9	0.4	2.88	-1	18
54	0.9	-0.6	1.88	2	19
54	-0.1	0.4	-1.13	2	20
54	-0.1	0.4	1.88	1	21
54	-2.1	-0.6	-0.13	1	22
54	-2.1	-0.6	-2.13	-1	23
54	-0.1	-0.6	0.88	1	24
54	0.9	1.4	1.88	-1	25
54	0.9	1.4	-2.13	-1	26
54	-1.1	-0.6	-2.13	1	27
54	0.9	4.4	1.88	1	28
54	0.9	2.4	-3.13	1	29
54	-0.1	-0.6	-1.13	-1	30
54	-0.1	-0.6	1.88	1	31
54	-2.1	-0.6	-0.13	-1	32
54	-0.1	-0.6	-0.13	3	33
54	-2.1	-0.6	-0.13	1	34
54	0.9	-0.6	0.88	1	35
54	0.9	-0.6	0.88	2	36
54	-0.1	1.4	0.88	2	37
54	-0.1	2.4	1.88	3	38
54	0.9	2.4	0.88	2	39
[truncated: 5,041 more rows]

## Sheet: Figure 3 c
ID	WMC_Useful	WMC_Feel	WMC_Often	Choice	Index
1	-0.9	-0.95	-1.62	-1	21
1	0.1	-0.95	0.38	1	22
1	-2.9	0.05	-0.62	2	23
1	0.1	0.05	0.38	-2	24
1	-0.9	-0.95	-0.62	2	25
1	0.1	-1.95	-1.62	-2	26
1	0.1	-0.95	0.38	-3	27
1	0.1	3.05	-1.62	-1	28
1				-3	29
1	-0.9	1.05	1.38	1	30
1	0.1	-2.95	1.38	2	31
1	1.1	2.05	1.38	-2	32
1	1.1	0.05	0.38	1	33
1	1.1	3.05	-1.62	-3	34
1	1.1	-0.95	0.38	-1	35
1	1.1	3.05	-0.62	-3	36
1	1.1	1.05	0.38	-2	37
1	-1.9	-0.95	1.38	1	38
1	0.1	4.05	-0.62	-1	39
1	-0.9	-1.95	-0.62	-3	40
1	0.1	-0.95	-1.62	-1	1
1	-0.9	-0.95	1.38	-1	2
1	2.1	-0.95	0.38	-1	3
1	1.1	0.05	2.38	-1	4
1	1.1	-2.95	1.38	-1	5
1	0.1	-3.95	0.38	1	6
1	-1.9	2.05	-0.62	1	7
1	-0.9	3.05	0.38	2	8
1	-0.9	-0.95	2.38	-2	9
1	3.1	-0.95	-0.62	-2	10
1	1.1	-0.95	-0.62	-1	11
1	0.1	-2.95	-1.62	-3	12
1	1.1	4.05	-2.62	2	13
1	-0.9	2.05	-0.62	2	14
1	-0.9	-0.95	2.38	-2	15
1	-0.9	1.05	-1.62	1	16
1	0.1	0.05	1.38	2	17
1	0.1	-0.95	-0.62	-3	18
1	-0.9	-1.95	-0.62	1	19
1	-0.9	2.05	0.38	-3	20
2	0.36	0.03	0.79	2	21
2	0.36	0.03	0.79	2	22
2	-0.64	0.03	-3.21	1	23
2	0.36	0.03	-0.21	1	24
2	0.36	0.03	0.79	-1	25
2	0.36	0.03	0.79	1	26
2	0.36	0.03	0.79	2	27
2	1.36	0.03	-3.21	2	28
2	0.36	0.03	0.79	2	29
2	1.36	0.03	0.79	2	30
2	0.36	0.03	-3.21	2	31
2	-2.64	0.03	0.79	-1	32
2	0.36	0.03	0.79	2	33
2	0.36	0.03	0.79	2	34
2	0.36	0.03	0.79	-1	35
2	0.36	0.03	-0.21	-1	36
2				-1	37
2	0.36	-0.97	0.79	3	38
2	-2.64	0.03	1.79	-1	39
2	-2.64	0.03	-2.21	2	40
2	0.36	0.03	1.79	2	1
2	0.36	0.03	0.79	2	2
2	0.36	0.03	1.79	2	3
2	0.36	0.03	0.79	2	4
2	1.36	0.03	0.79	3	5
2	1.36	0.03	0.79	2	6
2	-0.64	0.03	-0.21	1	7
2	-0.64	0.03	0.79	2	8
2	0.36	0.03	0.79	2	9
2	0.36	0.03	-0.21	2	10
2	-2.64	0.03	0.79	2	11
2	0.36	0.03	-0.21	2	12
2	0.36	0.03	0.79	3	13
2	0.36	0.03	-1.21	1	14
2	0.36	0.03	-1.21	1	15
2	1.36	0.03	0.79	2	16
2	0.36	0.03	-3.21	1	17
2	0.36	0.03	-0.21	1	18
2	-0.64	0.03	-1.21	1	19
2	-2.64	0.03	-2.21	2	20
3	1.21	-0.9	-1.08	1	21
3	0.21	-1.9	-0.08	-2	22
3	0.21	1.1	0.92	-2	23
3	-1.79	0.1	-0.08	1	24
3	-1.79	-0.9	-0.08	3	25
3	0.21	1.1	-0.08	-2	26
3	-1.79	-1.9	-3.08	2	27
3	1.21	-0.9	-0.08	-1	28
3	0.21	0.1	-0.08	1	29
3	0.21	1.1	0.92	-2	30
3	0.21	1.1	-0.08	-1	31
3	-1.79	-2.9	-0.08	2	32
3	0.21	0.1	0.92	1	33
3	0.21	1.1	-0.08	2	34
3	0.21	2.1	-1.08	-1	35
3	-0.79	-1.9	-1.08	1	36
3	0.21	1.1	-0.08	-1	37
3	0.21	1.1	-0.08	1	38
3	0.21	0.1	-0.08	2	39
3	0.21	-1.9	-0.08	3	40
3	1.21	1.1	-0.08	2	1
3	1.21	1.1	1.92	3	2
3				2	3
3	0.21	1.1	0.92	2	4
3	0.21	3.1	-0.08	2	5
3	2.21	0.1	0.92	2	6
3	0.21	2.1	-0.08	1	7
3	0.21	-2.9	0.92	-1	8
3	-1.79	-0.9	-0.08	1	9
3	1.21	3.1	0.92	3	10
3	0.21	-1.9	-0.08	3	11
3	-1.79	-0.9	-0.08	-1	12
3	-1.79	-0.9	-0.08	1	13
3	0.21	-0.9	-0.08	2	14
3	0.21	0.1	-3.08	2	15
3	1.21	1.1	0.92	3	16
3	0.21	0.1	0.92	2	17
3	-0.79	-0.9	-0.08	3	18
3	0.21	-0.9	-0.08	3	19
3	0.21	0.1	0.92	3	20
4	-1.26	1.18	-1.54	2	21
4	-0.26	0.18	-0.54	1	22
4	0.74	0.18	0.46	1	23
4	-1.26	2.18	0.46	1	24
4	0.74	0.18	0.46	1	25
4	1.74	-1.82	-0.54	1	26
4	-0.26	-0.82	-1.54	-1	27
4	1.74	-2.82	1.46	2	28
4	-0.26	-0.82	0.46	-1	29
4	0.74	2.18	0.46	2	30
4	-0.26	0.18	-0.54	1	31
4	-1.26	-1.82	1.46	-2	32
4	-1.26	-2.82	0.46	-1	33
4	0.74	-0.82	-1.54	1	34
4				1	35
4	0.74	-1.82	0.46	1	36
4	-1.26	0.18	0.46	2	37
4	0.74	2.18	0.46	1	38
4	0.74	0.18	0.46	1	39
4	-2.26	-0.82	-1.54	1	40
4	1.74	2.18	0.46	2	1
4	-0.26	0.18	0.46	2	2
4	-0.26	0.18	0.46	1	3
4	-0.26	0.18	-0.54	1	4
4	-0.26	-0.82	0.46	1	5
4	0.74	2.18	1.46	1	6
4	0.74	1.18	-0.54	1	7
4	-0.26	1.18	-1.54	-2	8
4	-1.26	0.18	-1.54	-1	9
4	0.74	0.18	-0.54	1	10
4	-1.26	-1.82	0.46	-1	11
4	-0.26	1.18	0.46	2	12
4	0.74	1.18	-1.54	1	13
4	1.74	0.18	0.46	-1	14
4	0.74	1.18	0.46	1	15
4	-1.26	-1.82	0.46	-2	16
4	-0.26	-1.82	-0.54	1	17
4	0.74	1.18	0.46	2	18
4	-1.26	0.18	0.46	-1	19
4	-0.26	-0.82	0.46	-1	20
5	0.67	-0.72	1.95	1	21
5	-0.33	1.28	0.95	-1	22
5	-0.33	0.28	-1.05	2	23
5	1.67	0.28	0.95	1	24
5	-0.33	0.28	-0.05	-1	25
5	0.67	-1.72	-0.05	1	26
5	0.67	1.28	0.95	-1	27
5	-0.33	1.28	-3.05	3	28
5	0.67	-0.72	0.95	1	29
5	1.67	1.28	0.95	-1	30
5	-2.33	-0.72	-1.05	-3	31
5	0.67	-0.72	0.95	1	32
5	1.67	1.28	-0.05	1	33
5	-1.33	0.28	-1.05	-1	34
5	0.67	-0.72	0.95	1	35
5	-1.33	2.28	-1.05	-2	36
5	-1.33	-0.72	-0.05	2	37
5	1.67	0.28	0.95	3	38
5	-0.33	1.28	-0.05	1	39
5	0.67	-3.72	0.95	-1	40
5	-0.33	1.28	-2.05	-2	1
5	-0.33	-0.72	-0.05	1	2
5	0.67	1.28	-0.05	-1	3
5	-0.33	-0.72	-0.05	2	4
5	-0.33	-0.72	1.95	1	5
5				1	6
5	0.67	-2.72	1.95	2	7
5	-1.33	1.28	-1.05	-1	8
5	0.67	1.28	1.95	-1	9
5	-0.33	1.28	-2.05	-2	10
5	0.67	0.28	-0.05	2	11
5	0.67	1.28	-2.05	1	12
5	-1.33	0.28	-0.05	-1	13
5	0.67	0.28	-0.05	2	14
5	-0.33	-1.72	0.95	3	15
5	-0.33	-2.72	-0.05	1	16
5	-0.33	-0.72	-0.05	-3	17
5	-1.33	1.28	-1.05	1	18
5	0.67	-0.72	0.95	-1	19
5	-1.33	-0.72	-2.05	2	20
7	-0.97	-0.05	-1.77	2	21
7	-0.97	-0.05	-1.77	1	22
7	2.03	-0.05	-0.77	2	23
7	-0.97	-0.05	-1.77	2	24
7	-0.97	-0.05	1.23	-1	25
7	2.03	-0.05	1.23	1	26
7	-0.97	-0.05	-1.77	-1	27
7	-0.97	-0.05	-1.77	-1	28
7	0.03	-1.05	2.23	1	29
7	-0.97	-0.05	1.23	1	30
7	-0.97	-0.05	-1.77	1	31
7	-0.97	-0.05	3.23	1	32
7	-0.97	-0.05	-1.77	1	33
7	0.03	-0.05	3.23	1	34
7	-0.97	-0.05	-0.77	1	35
7	-0.97	-0.05	-0.77	-1	36
7	-0.97	-0.05	-0.77	-1	37
7	2.03	-0.05	-1.77	1	38
7	-0.97	-0.05	0.23	1	39
7	2.03	-0.05	-0.77	-1	40
7	-0.97	-0.05	-1.77	1	1
7	-0.97	-0.05	-1.77	2	2
7	2.03	-0.05	1.23	1	3
7	-0.97	-0.05	-1.77	-1	4
7	2.03	-0.05	-0.77	-1	5
7	-0.97	-0.05	0.23	1	6
7	2.03	-0.05	-1.77	1	7
7	2.03	-0.05	-1.77	1	8
7	-0.97	-0.05	3.23	2	9
7	-0.97	-0.05	2.23	1	10
7	-0.97	-0.05	0.23	2	11
7	-0.97	2.95	2.23	2	12
7	-0.97	-0.05	-1.77	2	13
7	2.03	-0.05	1.23	1	14
7				-1	15
7	2.03	-0.05	-0.77	-1	16
7	-0.97	-0.05	3.23	-2	17
7	2.03	-0.05	1.23	1	18
7	2.03	-0.05	3.23	1	19
7	-0.97	-0.05	-0.77	1	20
8	-0.28	-0.33	-1.13	2	21
8	-0.28	-0.33	1.87	-2	22
8	-0.28	0.67	1.87	-2	23
8	-0.28	-0.33	0.87	-2	24
8	-0.28	-0.33	-1.13	-2	25
8	0.72	-0.33	0.87	-2	26
8	-0.28	-0.33	-0.13	-2	27
8	-0.28	-0.33	-1.13	-2	28
8	-0.28	-0.33	-0.13	1	29
8	-0.28	2.67	1.87	1	30
8	-3.28	-0.33	-1.13	-2	31
8	-0.28	-0.33	-0.13	-2	32
8				-2	33
8	-0.28	-0.33	-1.13	-3	34
8	-0.28	-0.33	1.87	-2	35
8	0.72	0.67	-1.13	-2	36
8	0.72	-0.33	1.87	-2	37
8	-0.28	-0.33	-0.13	-2	38
8	-0.28	-0.33	-2.13	-2	39
8	-0.28	-1.33	-0.13	-2	40
8	0.72	2.67	1.87	3	1
8	-0.28	2.67	-1.13	3	2
8	-0.28	-0.33	0.87	2	3
8	-0.28	-0.33	-0.13	1	4
8	0.72	1.67	-0.13	-2	5
8	-0.28	-0.33	0.87	3	6
8	0.72	-0.33	0.87	3	7
8	1.72	-0.33	-0.13	-2	8
8	1.72	-0.33	-1.13	-2	9
8	0.72	-0.33	-1.13	1	10
8	-0.28	-0.33	0.87	-2	11
8	-0.28	-0.33	-0.13	2	12
8	0.72	-0.33	-0.13	2	13
8	-0.28	0.67	-1.13	3	14
8	-0.28	-0.33	-1.13	1	15
8	0.72	-0.33	-0.13	-2	16
8	-0.28	-0.33	-2.13	-2	17
8	-0.28	-0.33	1.87	3	18
8	0.72	-0.33	-1.13	2	19
8	-0.28	-0.33	0.87	2	20
9	0.69	-0.23	0.95	2	21
9	-1.31	-0.23	-1.05	2	22
9	0.69	-0.23	-2.05	-2	23
9				2	24
9	-0.31	-0.23	-1.05	2	25
9	0.69	-0.23	-2.05	2	26
9	0.69	-0.23	-1.05	2	27
9	0.69	1.77	0.95	2	28
9	-1.31	-0.23	-1.05	2	29
9	-1.31	-0.23	-1.05	2	30
9	-3.31	0.77	-1.05	2	31
9	0.69	-0.23	-1.05	2	32
9	0.69	-0.23	-1.05	2	33
9	0.69	-0.23	-1.05	2	34
9	-3.31	-0.23	-1.05	2	35
9	0.69	-0.23	2.95	2	36
9	0.69	-0.23	-1.05	2	37
9	0.69	-0.23	-1.05	2	38
9	0.69	-0.23	0.95	2	39
9	0.69	-0.23	-1.05	2	40
9	-2.31	-0.23	-1.05	-2	1
9	0.69	1.77	0.95	-2	2
9	0.69	-0.23	0.95	-2	3
9	-1.31	0.77	-1.05	-2	4
9	0.69	-0.23	2.95	2	5
9	0.69	-0.23	-1.05	2	6
9	0.69	-0.23	0.95	2	7
9	0.69	-0.23	0.95	2	8
9	0.69	-0.23	0.95	2	9
9	0.69	-0.23	2.95	2	10
9	-1.31	0.77	2.95	-2	11
9	0.69	-0.23	2.95	-2	12
9	0.69	-0.23	-1.05	-2	13
9	0.69	-0.23	-1.05	-2	14
9	-0.31	-0.23	-1.05	-2	15
9	0.69	-0.23	2.95	2	16
9	0.69	-0.23	-2.05	2	17
9	0.69	-0.23	-1.05	2	18
9	0.69	1.77	2.95	2	19
9	-3.31	-0.23	-1.05	2	20
10	-1.59	-2.13	-0.44	-1	21
10	0.41	1.87	0.56	-2	22
10	2.41	2.87	0.56	1	23
10	-2.59	0.87	-0.44	-2	24
10	1.41	1.87	-0.44	-1	25
10	-1.59	-1.13	-1.44	-2	26
10	-0.59	0.87	-0.44	1	27
10	-0.59	-0.13	1.56	2	28
10	1.41	-1.13	-0.44	3	29
10	1.41	0.87	-2.44	-2	30
10	0.41	0.87	1.56	-2	31
10	-0.59	-0.13	0.56	-3	32
10	-0.59	0.87	-2.44	-2	33
10	-1.59	-0.13	-1.44	-2	34
10	-1.59	-0.13	0.56	-2	35
10	1.41	2.87	2.56	-1	36
10	-0.59	-1.13	-0.44	-1	37
10	-1.59	-1.13	-1.44	-2	38
10	2.41	0.87	-0.44	-3	39
10	0.41	2.87	-0.44	-3	40
10	1.41	-2.13	-1.44	1	1
10	3.41	0.87	2.56	-1	2
10	-2.59	-2.13	-0.44	-1	3
10	0.41	-0.13	-2.44	2	4
10	1.41	-2.13	1.56	-1	5
10	3.41	1.87	2.56	2	6
10				-2	7
10	-1.59	1.87	-1.44	-1	8
10	-1.59	0.87	-0.44	-1	9
10	0.41	-1.13	-0.44	-1	10
10	0.41	-0.13	1.56	1	11
10	0.41	-1.13	1.56	-1	12
10	-0.59	0.87	0.56	-1	13
10	-0.59	-2.13	0.56	-1	14
10	-0.59	-0.13	-3.44	-1	15
10	0.41	-0.13	1.56	-1	16
10	-2.59	-2.13	-2.44	-1	17
10	1.41	-0.13	2.56	-1	18
10	-0.59	-0.13	0.56	-2	19
10	-0.59	-3.13	1.56	-2	20
11	0.54	1.05	0.67	-1	21
11	-1.46	-0.95	0.67	2	22
11	0.54	0.05	-0.33	-1	23
11	-0.46	-0.95	-0.33	-1	24
11	-0.46	-1.95	0.67	2	25
11	-0.46	0.05	-0.33	1	26
11	0.54	0.05	0.67	1	27
11	-0.46	0.05	-0.33	2	28
11	-0.46	0.05	0.67	2	29
11	0.54	0.05	-4.33	2	30
11	-0.46	0.05	0.67	-1	31
11	1.54	1.05	1.67	3	32
11	0.54	0.05	0.67	2	33
11	0.54	-0.95	-2.33	3	34
11	0.54	2.05	0.67	2	35
11	-1.46	-0.95	0.67	2	36
11	0.54	0.05	-2.33	2	37
11	1.54	3.05	0.67	1	38
11	-0.46	0.05	-0.33	-1	39
11	-0.46	0.05	-0.33	2	40
11	-1.46	-0.95	0.67	1	1
11	0.54	1.05	-0.33	3	2
11	0.54	0.05	1.67	1	3
11	-0.46	0.05	0.67	2	4
11	0.54	0.05	-2.33	1	5
11	0.54	1.05	0.67	3	6
11	0.54	0.05	-0.33	2	7
11	-0.46	0.05	0.67	3	8
11	0.54	1.05	0.67	2	9
11	-0.46	-1.95	0.67	1	10
11	-1.46	0.05	0.67	2	11
11	-0.46	0.05	-2.33	2	12
11	-0.46	0.05	1.67	2	13
11	0.54	-1.95	1.67	1	14
11	-0.46	-0.95	-2.33	1	15
11	0.54	0.05	0.67	2	16
11	-0.46	-2.95	-2.33	3	17
11				3	18
11	0.54	2.05	0.67	1	19
11	0.54	1.05	1.67	3	20
12	0.08	-1.1	-0.41	1	21
12	-1.92	-1.1	-2.41	2	22
12				2	23
12	1.08	-2.1	-0.41	1	24
12	1.08	-0.1	0.59	2	25
12	1.08	-0.1	0.59	-1	26
12	-1.92	0.9	-1.41	1	27
12	0.08	0.9	-0.41	1	28
12	-0.92	-3.1	1.59	1	29
12	0.08	-0.1	-1.41	1	30
12	-2.92	0.9	-2.41	-2	31
12	-0.92	-3.1	-0.41	-1	32
12	-0.92	-2.1	-1.41	-1	33
12	1.08	0.9	1.59	-1	34
12	0.08	-1.1	-1.41	-2	35
12	1.08	-0.1	1.59	2	36
12	1.08	1.9	0.59	1	37
12	0.08	1.9	-1.41	1	38
12	0.08	0.9	0.59	1	39
12	-0.92	1.9	0.59	-2	40
12	0.08	1.9	2.59	2	1
12	1.08	1.9	0.59	2	2
12	2.08	1.9	1.59	2	3
12	0.08	-0.1	-2.41	-2	4
12	0.08	-1.1	1.59	-2	5
12	1.08	0.9	0.59	1	6
12	0.08	-1.1	-1.41	1	7
12	0.08	-0.1	0.59	-1	8
12	2.08	-0.1	0.59	-1	9
12	1.08	0.9	1.59	-1	10
12	-0.92	-0.1	0.59	-1	11
12	0.08	0.9	0.59	2	12
12	0.08	-1.1	-1.41	1	13
12	-0.92	-0.1	-2.41	1	14
12	-1.92	-1.1	-1.41	2	15
12	0.08	-1.1	-0.41	1	16
12	-0.92	-1.1	-2.41	2	17
12	1.08	1.9	2.59	3	18
12	-0.92	-0.1	1.59	1	19
12	0.08	0.9	2.59	1	20
13	-1.95	-0.21	-2.87	-2	21
13	-1.95	-0.21	-1.87	-1	22
13	1.05	-0.21	0.13	-1	23
13	-1.95	-0.21	-1.87	-1	24
13	-0.95	-0.21	0.13	2	25
13	-1.95	-0.21	1.13	-2	26
13	0.05	-0.21	-1.87	-1	27
13	1.05	-2.21	-1.87	-1	28
13	1.05	1.79	1.13	-1	29
13	-1.95	-0.21	-0.87	-2	30
13	0.05	-1.21	0.13	-1	31
13	-0.95	-0.21	1.13	-2	32
13	1.05	0.79	0.13	-1	33
13	1.05	-2.21	1.13	-2	34
13	0.05	1.79	-1.87	-1	35
13	1.05	0.79	-0.87	-2	36
13	1.05	0.79	-1.87	-1	37
13	0.05	1.79	-1.87	-1	38
13	1.05	0.79	1.13	-2	39
13	0.05	0.79	-0.87	-1	40
13	-1.95	-2.21	1.13	1	1
13	0.05	0.79	1.13	3	2
13				2	3
13	0.05	1.79	0.13	1	4
13	0.05	1.79	1.13	-1	5
13	1.05	0.79	1.13	2	6
13	1.05	-0.21	0.13	1	7
13	0.05	-3.21	1.13	2	8
13	0.05	-0.21	0.13	2	9
13	1.05	-1.21	0.13	1	10
13	-0.95	0.79	-0.87	3	11
13	1.05	-1.21	1.13	3	12
13	0.05	-0.21	1.13	3	13
13	0.05	-2.21	1.13	2	14
13	-0.95	-0.21	-0.87	3	15
13	1.05	0.79	1.13	1	16
13	1.05	-1.21	0.13	3	17
13	1.05	0.79	1.13	2	18
13	-1.95	-0.21	1.13	3	19
13	1.05	2.79	1.13	1	20
15	0.74	0.85	0.77	-3	21
15	1.74	0.85	0.77	-3	22
15	-1.26	-1.15	-0.23	-3	23
15	-0.26	-2.15	-1.23	-2	24
15	-0.26	1.85	0.77	-2	25
15	-3.26	-1.15	-2.23	-3	26
15	-0.26	-0.15	1.77	-3	27
15	-0.26	0.85	-0.23	-3	28
15	-1.26	0.85	-0.23	-3	29
15	-1.26	1.85	0.77	-3	30
15	-0.26	0.85	-0.23	-1	31
15	1.74	-3.15	-1.23	-1	32
15	-0.26	-3.15	-1.23	-3	33
15	1.74	0.85	-0.23	-3	34
15	-2.26	1.85	0.77	-3	35
15	-1.26	0.85	-0.23	1	36
15	1.74	-0.15	0.77	2	37
15	1.74	-1.15	-0.23	-2	38
15	-2.26	1.85	-0.23	-3	39
15	-0.26	1.85	-0.23	-3	40
15	-1.26	0.85	-0.23	3	1
15	0.74	1.85	0.77	3	2
15	-2.26	-0.15	-1.23	1	3
15	1.74	1.85	-0.23	3	4
15	2.74	0.85	1.77	3	5
15	0.74	0.85	-0.23	3	6
15	-1.26	-2.15	0.77	1	7
15				-2	8
15	0.74	0.85	-0.23	1	9
15	1.74	-3.15	-0.23	2	10
15	-1.26	0.85	0.77	3	11
15	0.74	1.85	0.77	2	12
15	2.74	-2.15	0.77	3	13
15	-1.26	0.85	0.77	3	14
15	-0.26	0.85	0.77	3	15
15	0.74	-3.15	-1.23	2	16
15	-1.26	1.85	0.77	3	17
15	-0.26	-2.15	-2.23	3	18
15	1.74	-1.15	-0.23	3	19
15	-0.26	-2.15	-0.23	-2	20
18	1.54	-1.03	1.28	1	21
18	0.54	-0.03	1.28	1	22
18	-0.46	-0.03	0.28	1	23
18	-0.46	-0.03	-0.72	1	24
18	-0.46	-0.03	-0.72	1	25
18	0.54	-0.03	1.28	1	26
18	-0.46	-0.03	-0.72	1	27
18	1.54	-1.03	-0.72	1	28
18	-0.46	-0.03	-0.72	1	29
18	0.54	-0.03	0.28	1	30
18				1	31
18	-0.46	-0.03	-0.72	1	32
18	0.54	-0.03	1.28	1	33
18	-0.46	-0.03	0.28	1	34
18	-0.46	-0.03	0.28	1	35
18	-0.46	-0.03	0.28	1	36
18	-0.46	-0.03	1.28	-1	37
18	-0.46	-0.03	-0.72	2	38
18	-0.46	-0.03	-0.72	-1	39
18	0.54	0.97	0.28	-1	40
18	1.54	0.97	1.28	2	1
18	1.54	-0.03	1.28	2	2
18	-0.46	-0.03	-0.72	1	3
18	-0.46	-0.03	0.28	1	4
18	-0.46	-0.03	-0.72	-1	5
18	-0.46	0.97	1.28	1	6
18	-0.46	-0.03	-0.72	-1	7
18	1.54	-2.03	1.28	1	8
18	-0.46	-0.03	-0.72	1	9
18	0.54	-0.03	0.28	1	10
18	-0.46	-0.03	-0.72	1	11
18	-0.46	-0.03	-0.72	2	12
18	0.54	1.97	1.28	2	13
18	-0.46	-0.03	-0.72	1	14
18	-0.46	-0.03	-1.72	-1	15
18	-0.46	-0.03	-0.72	1	16
18	0.54	-0.03	0.28	-1	17
18	-0.46	-0.03	-0.72	1	18
18	-0.46	-0.03	-0.72	1	19
18	-0.46	-0.03	-0.72	1	20
19	-1.49	-0.85	-2.21	1	21
19	-0.49	-1.85	-0.21	1	22
19	-0.49	1.15	0.79	-1	23
19	1.51	1.15	-0.21	1	24
19	-1.49	0.15	0.79	1	25
19	-0.49	0.15	0.79	1	26
19	-0.49	1.15	0.79	2	27
19	-0.49	-1.85	0.79	2	28
19	-1.49	-0.85	0.79	2	29
19				1	30
19	-0.49	1.15	0.79	1	31
19	1.51	-0.85	0.79	2	32
19	1.51	1.15	-1.21	2	33
19	-0.49	2.15	0.79	1	34
19	1.51	1.15	-0.21	1	35
19	-0.49	-0.85	-3.21	-1	36
19	-0.49	-0.85	-2.21	1	37
19	1.51	-1.85	-1.21	2	38
19	0.51	1.15	-1.21	1	39
19	-0.49	-1.85	-0.21	2	40
19	1.51	2.15	0.79	2	1
19	-0.49	1.15	1.79	1	2
19	1.51	2.15	-0.21	1	3
19	1.51	0.15	-1.21	-1	4
19	-0.49	0.15	0.79	-1	5
19	-1.49	-1.85	-0.21	-1	6
19	-0.49	-1.85	-1.21	1	7
19	0.51	1.15	1.79	2	8
19	1.51	1.15	1.79	2	9
19	1.51	1.15	1.79	3	10
19	-0.49	1.15	0.79	2	11
19	-1.49	-1.85	-1.21	-1	12
19	1.51	1.15	0.79	1	13
19	-1.49	-1.85	-4.21	-2	14
19	1.51	-2.85	-0.21	-2	15
19	-1.49	1.15	1.79	2	16
19	-1.49	-1.85	-2.21	-1	17
19	-1.49	0.15	0.79	1	18
19	-0.49	1.15	1.79	2	19
19	1.51	-0.85	0.79	2	20
20	-1.33	-1.28	-1.77	1	21
20	-0.33	-0.28	0.23	1	22
20	0.67	0.72	-3.77	3	23
20	-1.33	-1.28	-2.77	3	24
20	0.67	-1.28	0.23	2	25
20	-1.33	-1.28	-0.77	1	26
20	0.67	0.72	-0.77	3	27
20	0.67	-0.28	-1.77	2	28
20	-2.33	-1.28	-0.77	3	29
20	0.67	0.72	0.23	3	30
20	0.67	0.72	0.23	3	31
20	-2.33	-1.28	-0.77	-1	32
20	0.67	0.72	0.23	3	33
20	0.67	0.72	0.23	2	34
20	-0.33	-1.28	1.23	3	35
20	0.67	-1.28	1.23	1	36
20				3	37
20	0.67	1.72	1.23	3	38
20	0.67	0.72	1.23	3	39
20	0.67	0.72	0.23	1	40
20	0.67	0.72	1.23	2	1
20	0.67	2.72	1.23	3	2
20	-0.33	-1.28	-0.77	1	3
20	-0.33	0.72	-1.77	3	4
20	0.67	0.72	1.23	2	5
20	0.67	2.72	1.23	3	6
20	-0.33	0.72	0.23	2	7
20	0.67	-0.28	-0.77	3	8
20	0.67	0.72	0.23	3	9
20	-0.33	-0.28	1.23	3	10
20	0.67	-1.28	1.23	3	11
20	0.67	-1.28	-0.77	3	12
20	0.67	-0.28	1.23	3	13
20	0.67	-1.28	-1.77	2	14
20	0.67	0.72	1.23	2	15
20	-0.33	-1.28	1.23	2	16
20	-1.33	1.72	-0.77	3	17
20	-0.33	-0.28	0.23	1	18
20	-2.33	-1.28	1.23	3	19
20	-0.33	0.72	0.23	1	20
22	1.72	3.62	1.49	1	21
22	-1.28	-2.38	0.49	-1	22
22	-0.28	0.62	-0.51	-1	23
22	1.72	-0.38	-0.51	1	24
22	-1.28	-2.38	0.49	-1	25
22	0.72	-2.38	-1.51	1	26
22	-0.28	1.62	-0.51	2	27
22	1.72	1.62	2.49	2	28
22	0.72	1.62	-0.51	3	29
22	1.72	-2.38	-0.51	1	30
22	-1.28	-2.38	0.49	2	31
22	-4.28	-2.38	-2.51	-2	32
22	-1.28	-1.38	-2.51	-2	33
22	0.72	-0.38	-1.51	-2	34
22	0.72	2.62	0.49	1	35
22	0.72	1.62	-1.51	-1	36
22	-0.28	1.62	-0.51	1	37
22	1.72	2.62	2.49	2	38
22	-2.28	0.62	-2.51	2	39
22	0.72	1.62	-1.51	2	40
22	1.72	3.62	2.49	2	1
22	1.72	3.62	3.49	3	2
22	-0.28	-2.38	-1.51	1	3
22	-0.28	1.62	-1.51	2	4
22	-1.28	-2.38	0.49	2	5
22	-1.28	-2.38	0.49	3	6
22				1	7
22	-0.28	-1.38	-0.51	-2	8
22	-1.28	-2.38	-0.51	-2	9
22	0.72	0.62	1.49	1	10
22	-0.28	-1.38	2.49	1	11
22	-0.28	0.62	-0.51	1	12
22	-0.28	-2.38	3.49	2	13
22	-0.28	-2.38	1.49	1	14
22	-1.28	-2.38	-0.51	-1	15
22	0.72	0.62	-2.51	-1	16
22	0.72	0.62	-0.51	1	17
22	-0.28	1.62	1.49	1	18
22	0.72	1.62	0.49	3	19
22	0.72	1.62	-1.51	-2	20
24	0.26	-0.21	-2.54	-3	21
24	-1.74	-0.21	-1.54	-3	22
24	-1.74	-0.21	1.46	-3	23
24	-0.74	-0.21	-2.54	-1	24
24	2.26	-0.21	-1.54	-1	25
24	0.26	-0.21	-2.54	-2	26
24	-1.74	-0.21	-2.54	-2	27
24	0.26	1.79	1.46	-3	28
24	3.26	-2.21	1.46	-2	29
24	-1.74	-2.21	-1.54	1	30
24	0.26	1.79	-0.54	2	31
24	-1.74	-0.21	3.46	2	32
24	1.26	-0.21	-0.54	-1	33
24	0.26	-0.21	1.46	2	34
24				-1	35
24	0.26	-0.21	0.46	2	36
24	0.26	-0.21	3.46	-1	37
24	-2.74	-0.21	-1.54	1	38
24	-0.74	-0.21	1.46	2	39
24	-2.74	-0.21	-0.54	2	40
24	0.26	-0.21	2.46	1	1
24	-2.74	-0.21	2.46	2	2
24	2.26	-0.21	2.46	1	3
24	1.26	-0.21	-2.54	1	4
24	0.26	-0.21	-2.54	-2	5
24	0.26	-0.21	2.46	-1	6
24	2.26	-0.21	-0.54	-2	7
24	2.26	-0.21	-1.54	-2	8
24	1.26	-0.21	-2.54	-1	9
24	1.26	0.79	0.46	-1	10
24	1.26	1.79	1.46	-3	11
24	0.26	-0.21	-0.54	-1	12
24	0.26	-0.21	-1.54	1	13
24	-2.74	-0.21	-2.54	-2	14
24	1.26	1.79	1.46	1	15
24	2.26	-0.21	-1.54	1	16
24	0.26	-0.21	0.46	-2	17
24	0.26	2.79	2.46	-2	18
24	-1.74	-0.21	2.46	-2	19
24	-2.74	-0.21	0.46	-2	20
26	0.67	1.77	-0.36	2	21
26	-0.33	0.77	-0.36	1	22
26	1.67	-2.23	1.64	-2	23
26	1.67	-0.23	-0.36	2	24
26	0.67	0.77	1.64	-3	25
26	-2.33	3.77	0.64	1	26
26	-0.33	-1.23	0.64	-3	27
26	-0.33	-0.23	0.64	3	28
26	0.67	-1.23	-2.36	-1	29
26	-0.33	-1.23	0.64	1	30
26	1.67	-0.23	0.64	-3	31
26	0.67	2.77	0.64	3	32
26	0.67	-2.23	1.64	-2	33
26	-1.33	5.77	-0.36	-2	34
26	-2.33	-0.23	1.64	2	35
26	-0.33	2.77	0.64	-2	36
26				3	37
26	0.67	2.77	0.64	-1	38
26	-3.33	0.77	-1.36	-2	39
26	0.67	-0.23	0.64	2	40
26	-1.33	-1.23	0.64	3	1
26	1.67	0.77	-2.36	2	2
26	-2.33	-0.23	0.64	-1	3
26	0.67	-2.23	-1.36	2	4
26	0.67	0.77	-1.36	1	5
26	0.67	0.77	-1.36	3	6
26	1.67	-0.23	-2.36	1	7
26	0.67	2.77	-0.36	-1	8
26	-0.33	-0.23	0.64	1	9
26	0.67	-0.23	-0.36	2	10
26	-0.33	1.77	1.64	2	11
26	-0.33	-1.23	-0.36	3	12
26	0.67	-5.23	0.64	-1	13
26	0.67	-4.23	0.64	-2	14
26	0.67	-0.23	-1.36	3	15
26	0.67	-5.23	0.64	1	16
26	0.67	-3.23	-1.36	-1	17
26	-0.33	-0.23	0.64	-2	18
26	-1.33	0.77	-0.36	1	19
26	-2.33	3.77	-0.36	2	20
28	0.59	0.38	0.38	2	21
28	-0.41	-0.62	0.38	1	22
28	-0.41	-0.62	0.38	1	23
28	-0.41	0.38	0.38	2	24
28	-0.41	-0.62	0.38	1	25
28	0.59	0.38	-0.62	1	26
28	-0.41	-0.62	0.38	1	27
28				1	28
28	-0.41	0.38	0.38	1	29
28	0.59	0.38	-0.62	2	30
28	0.59	-0.62	-0.62	1	31
28	-0.41	-0.62	-0.62	2	32
28	0.59	0.38	0.38	2	33
28	-0.41	0.38	0.38	2	34
28	-0.41	-0.62	0.38	1	35
28	-0.41	-0.62	-0.62	1	36
28	-0.41	0.38	1.38	1	37
28	-0.41	0.38	0.38	2	38
28	0.59	0.38	-0.62	-1	39
28	0.59	0.38	-0.62	2	40
28	1.59	1.38	0.38	2	1
28	0.59	0.38	0.38	2	2
28	-0.41	-0.62	0.38	1	3
28	-0.41	-0.62	-0.62	1	4
28	-0.41	-0.62	0.38	2	5
28	0.59	0.38	0.38	2	6
28	-0.41	-0.62	-0.62	1	7
28	-0.41	0.38	-0.62	1	8
28	0.59	0.38	1.38	2	9
28	0.59	0.38	0.38	2	10
28	0.59	-0.62	0.38	1	11
28	-0.41	-0.62	-0.62	1	12
28	-0.41	0.38	0.38	2	13
28	-0.41	-0.62	-1.62	-1	14
28	-0.41	0.38	-0.62	1	15
28	0.59	0.38	0.38	1	16
28	-0.41	0.38	-0.62	-1	17
28	0.59	0.38	0.38	2	18
28	-0.41	-0.62	-1.62	-1	19
28	-0.41	0.38	0.38	1	20
29	-0.28	-0.38	0.97	-1	21
29	-0.28	-0.38	-0.03	-1	22
29	-0.28	-0.38	-0.03	-1	23
29	0.72	0.62	-0.03	-1	24
29	-0.28	-0.38	-0.03	-1	25
29	-0.28	0.62	-0.03	1	26
29	-0.28	-0.38	-0.03	1	27
29	-0.28	0.62	-0.03	1	28
29	-0.28	-0.38	-0.03	1	29
29	0.72	0.62	-0.03	-1	30
29	-0.28	-0.38	-0.03	-1	31
29	-0.28	-0.38	-0.03	-1	32
29	-0.28	-0.38	-0.03	-1	33
29	-0.28	-0.38	-0.03	-1	34
29	-0.28	0.62	-0.03	-1	35
29	-0.28	-0.38	-0.03	1	36
29	-0.28	-0.38	-0.03	-1	37
29	0.72	-0.38	-0.03	-1	38
29				1	39
29	0.72	0.62	-0.03	-1	40
29	-0.28	-0.38	-0.03	1	1
29	0.72	0.62	-0.03	1	2
29	-0.28	-0.38	-0.03	1	3
29	-0.28	-0.38	-0.03	1	4
29	-0.28	0.62	-0.03	2	5
29	-0.28	-0.38	-0.03	2	6
29	0.72	-0.38	-0.03	1	7
29	-0.28	-0.38	-0.03	1	8
29	0.72	0.62	-0.03	1	9
29	0.72	0.62	-0.03	2	10
29	-0.28	0.62	-0.03	1	11
29	0.72	0.62	-0.03	1	12
29	-0.28	-0.38	-0.03	2	13
29	-0.28	-0.38	-0.03	1	14
29	-0.28	-0.38	-0.03	1	15
29	0.72	0.62	-0.03	1	16
29	-0.28	-0.38	-0.03	-1	17
29	-0.28	0.62	-0.03	-1	18
29	-0.28	-0.38	-0.03	1	19
29	0.72	0.62	-0.03	1	20
30	0.56	0.03	-0.05	2	21
30	1.56	1.03	-0.05	2	22
30	-0.44	0.03	-0.05	2	23
30	-1.44	1.03	-0.05	2	24
30	-1.44	0.03	-0.05	2	25
30	0.56	0.03	0.95	2	26
30	-0.44	0.03	-1.05	2	27
30	0.56	0.03	-0.05	2	28
30	0.56	0.03	-0.05	2	29
30	0.56	1.03	0.95	2	30
30	0.56	0.03	-0.05	2	31
30	-1.44	1.03	-1.05	2	32
30	1.56	0.03	0.95	3	33
30	0.56	-0.97	-0.05	3	34
30	-0.44	0.03	0.95	3	35
30	0.56	0.03	0.95	3	36
30	-0.44	0.03	-2.05	3	37
30	0.56	0.03	-1.05	3	38
30	0.56	0.03	-0.05	3	39
30	-1.44	-0.97	-0.05	3	40
30	1.56	0.03	-0.05	2	1
30	0.56	0.03	-0.05	2	2
30	0.56	0.03	0.95	1	3
30	1.56	0.03	0.95	2	4
30	0.56	-1.97	-0.05	2	5
30	-0.44	0.03	0.95	2	6
30	0.56	0.03	-1.05	3	7
30	0.56	-0.97	-0.05	3	8
30	-0.44	1.03	0.95	3	9
30	-1.44	-0.97	-2.05	2	10
30	-1.44	0.03	-0.05	2	11
30	0.56	1.03	0.95	2	12
30				3	13
30	-1.44	0.03	-0.05	2	14
30	-1.44	0.03	-1.05	2	15
30	-0.44	-0.97	-1.05	2	16
30	-0.44	0.03	-0.05	2	17
30	-0.44	0.03	1.95	3	18
30	-0.44	0.03	-0.05	2	19
30	0.56	0.03	-0.05	3	20
31	0.31	-1.62	-0.28	-1	21
31	-0.69	-3.62	1.72	-2	22
31	0.31	0.38	-1.28	-3	23
31	0.31	-2.62	-0.28	-1	24
31	1.31	2.38	-0.28	-1	25
31	-3.69	-4.62	1.72	-3	26
31	-0.69	-2.62	-0.28	-1	27
31	0.31	3.38	-2.28	1	28
31	-0.69	-3.62	0.72	-3	29
31	1.31	5.38	-0.28	-3	30
31	0.31	-1.62	-3.28	-1	31
31	0.31	2.38	-1.28	-3	32
31	0.31	2.38	-0.28	-1	33
31	0.31	2.38	-2.28	2	34
31	0.31	3.38	1.72	-3	35
31	-0.69	-3.62	1.72	-3	36
31	-3.69	-0.62	1.72	-2	37
31	1.31	3.38	-2.28	-3	38
31	1.31	3.38	-0.28	1	39
31				-3	40
31	1.31	3.38	1.72	2	1
31	1.31	2.38	1.72	2	2
31	0.31	-2.62	-0.28	1	3
31	0.31	0.38	-2.28	1	4
31	-1.69	-0.62	0.72	-2	5
31	1.31	4.38	1.72	3	6
31	0.31	2.38	-0.28	-1	7
31	0.31	-3.62	0.72	-1	8
31	0.31	-2.62	1.72	1	9
31	0.31	-2.62	-0.28	-1	10
31	-4.69	-5.62	1.72	-3	11
31	1.31	3.38	-0.28	3	12
31	1.31	-3.62	-0.28	1	13
31	0.31	-0.62	0.72	-1	14
31	0.31	-0.62	-3.28	-1	15
31	1.31	1.38	-0.28	2	16
31	-4.69	-4.62	-1.28	-1	17
31	0.31	2.38	1.72	2	18
31	1.31	2.38	1.72	2	19
31	1.31	0.38	-0.28	2	20
33	-2.18	0.03	0.41	1	21
33	0.82	0.03	1.41	1	22
33	0.82	0.03	-1.59	1	23
33	-2.18	0.03	-2.59	-2	24
33	0.82	0.03	-0.59	1	25
33	0.82	0.03	0.41	-2	26
33	1.82	0.03	0.41	-2	27
33	1.82	0.03	-2.59	-2	28
33	2.82	0.03	1.41	1	29
33	0.82	0.03	-0.59	-2	30
33	0.82	0.03	-0.59	-2	31
33	0.82	0.03	1.41	1	32
33	0.82	0.03	-0.59	1	33
33	-1.18	0.03	0.41	-2	34
33	-2.18	-0.97	0.41	-1	35
33	-2.18	0.03	0.41	-2	36
33				-2	37
33	-2.18	0.03	0.41	-1	38
33	0.82	0.03	-3.59	1	39
33	-2.18	0.03	0.41	-2	40
33	0.82	0.03	0.41	-2	1
33	0.82	1.03	0.41	1	2
33	1.82	0.03	1.41	-2	3
33	0.82	0.03	-1.59	-2	4
33	0.82	0.03	-0.59	1	5
33	0.82	0.03	0.41	1	6
33	0.82	0.03	0.41	1	7
33	2.82	0.03	0.41	1	8
33	0.82	1.03	1.41	-2	9
33	0.82	0.03	1.41	1	10
33	-0.18	0.03	0.41	1	11
33	-2.18	0.03	0.41	-2	12
33	-2.18	0.03	1.41	-2	13
33	-2.18	0.03	-2.59	-2	14
33	-2.18	0.03	-0.59	-2	15
33	0.82	0.03	0.41	1	16
33	-2.18	-1.97	0.41	-2	17
33	0.82	0.03	-0.59	-2	18
33	0.82	0.03	0.41	-2	19
33	-2.18	0.03	1.41	-2	20
34	-2.69	-0.64	-3.44	-1	21
34	-0.69	-0.64	-0.44	1	22
34	0.31	-1.64	1.56	-1	23
34	0.31	-0.64	0.56	1	24
34	-0.69	1.36	1.56	2	25
34	-1.69	-0.64	-2.44	-3	26
34	0.31	-0.64	-0.44	-2	27
34	2.31	-0.64	1.56	-2	28
34	1.31	0.36	1.56	-1	29
34	-0.69	-0.64	-0.44	-1	30
34	0.31	0.36	-2.44	1	31
34	2.31	-0.64	2.56	1	32
34	-1.69	-0.64	-1.44	3	33
34	2.31	-0.64	1.56	1	34
34	1.31	-0.64	2.56	1	35
34	0.31	3.36	-1.44	2	36
34	-0.69	-0.64	1.56	-1	37
34	-0.69	-0.64	-0.44	1	38
34	-2.69	-0.64	-3.44	1	39
34	2.31	-0.64	-0.44	1	40
34				2	1
34	2.31	-0.64	0.56	3	2
34	0.31	-1.64	-1.44	2	3
34	-0.69	-0.64	-3.44	-1	4
34	-2.69	-0.64	-0.44	1	5
34	1.31	0.36	0.56	1	6
34	-0.69	0.36	-1.44	2	7
34	-1.69	-0.64	-1.44	2	8
34	0.31	0.36	0.56	2	9
34	0.31	-0.64	0.56	2	10
34	-3.69	-0.64	-0.44	1	11
34	2.31	2.36	2.56	-1	12
34	1.31	1.36	1.56	2	13
34	-1.69	-0.64	0.56	-1	14
34	-0.69	-0.64	-0.44	-1	15
34	0.31	-0.64	1.56	1	16
34	-3.69	-0.64	-3.44	-3	17
34	2.31	5.36	2.56	-1	18
34	2.31	-0.64	1.56	2	19
34	1.31	4.36	1.56	1	20
35	-0.08	-0.03	-1.05	1	21
35	-0.08	-0.03	0.95	1	22
35	-0.08	-0.03	-0.05	1	23
35	-0.08	-0.03	-0.05	1	24
35	-0.08	-0.03	-0.05	-1	25
35	-0.08	-0.03	-0.05	-1	26
35	-0.08	-0.03	-0.05	1	27
35	-0.08	-0.03	-0.05	-1	28
35	-0.08	-0.03	-0.05	1	29
35	-0.08	-0.03	-0.05	1	30
35	-0.08	-0.03	-0.05	-1	31
35	-0.08	-0.03	-0.05	-1	32
35	-0.08	-0.03	-0.05	1	33
35	0.92	-0.03	-0.05	-1	34
35	-0.08	-0.03	-0.05	-2	35
35	-0.08	-0.03	-0.05	-1	36
35	-0.08	-0.03	0.95	1	37
35	-0.08	-0.03	-0.05	-2	38
35	0.92	-0.03	-0.05	-1	39
35	-0.08	-0.03	-0.05	-1	40
35	-0.08	-0.03	-0.05	2	1
35	-0.08	-0.03	-0.05	2	2
35	-0.08	-0.03	-0.05	2	3
35	-0.08	-0.03	-0.05	3	4
35	-0.08	-0.03	-0.05	1	5
35	0.92	0.97	0.95	1	6
35	-0.08	-0.03	-0.05	1	7
35	-0.08	-0.03	-0.05	-1	8
35	-0.08	-0.03	-0.05	-1	9
35	-0.08	-0.03	-0.05	1	10
35	-0.08	-0.03	-0.05	1	11
35	-0.08	-0.03	-0.05	1	12
35	-0.08	-0.03	-0.05	-1	13
35	-0.08	-0.03	-0.05	1	14
35	-0.08	-0.03	-0.05	1	15
35				1	16
35	-0.08	-0.03	-0.05	-1	17
35	-0.08	-0.03	-0.05	2	18
35	-0.08	-0.03	-0.05	-1	19
35	-0.08	-0.03	-0.05	-1	20
38	-2.1	1.85	-1.33	-2	21
38	-1.1	1.85	0.67	-1	22
38	-1.1	3.85	2.67	1	23
38	1.9	1.85	2.67	-2	24
38	0.9	1.85	-1.33	1	25
38	0.9	-0.15	-0.33	1	26
38	-1.1	1.85	2.67	2	27
38	-2.1	0.85	-1.33	3	28
38	0.9	-1.15	-1.33	3	29
38	0.9	-2.15	-0.33	-2	30
38	-2.1	-1.15	-1.33	2	31
38				2	32
38	1.9	1.85	-0.33	1	33
38	1.9	-4.15	-1.33	2	34
38	-1.1	1.85	2.67	3	35
38	1.9	-4.15	2.67	-1	36
38	0.9	-2.15	0.67	-1	37
38	-2.1	2.85	-1.33	2	38
38	-0.1	-3.15	-0.33	-2	39
38	1.9	-3.15	0.67	1	40
38	-1.1	1.85	1.67	-1	1
38	1.9	2.85	1.67	-2	2
38	0.9	-1.15	-1.33	1	3
38	0.9	-3.15	-0.33	1	4
38	1.9	-3.15	-1.33	-1	5
38	-2.1	-1.15	-1.33	3	6
38	0.9	0.85	-1.33	1	7
38	-2.1	-0.15	1.67	-1	8
38	0.9	-4.15	-1.33	-1	9
38	-0.1	2.85	2.67	1	10
38	1.9	1.85	-2.33	1	11
38	-0.1	2.85	0.67	2	12
38	-2.1	2.85	-1.33	-2	13
38	-0.1	3.85	-2.33	-1	14
38	0.9	-2.15	-1.33	2	15
38	-0.1	-0.15	2.67	2	16
38	-3.1	-3.15	-0.33	-2	17
38	1.9	1.85	-1.33	-2	18
38	-2.1	0.85	0.67	-2	19
38	-0.1	-3.15	-0.33	1	20
39	1.62	4.69	-0.9	-2	21
39	-0.38	0.69	0.1	-2	22
39	-2.38	-4.31	1.1	-1	23
39	0.62	-1.31	-1.9	1	24
39	-1.38	-0.31	-3.9	-2	25
39	-0.38	-3.31	-0.9	-2	26
39	-0.38	-1.31	-0.9	2	27
39	1.62	2.69	-2.9	1	28
39	1.62	1.69	1.1	1	29
39	0.62	2.69	1.1	2	30
39	0.62	2.69	0.1	-1	31
39	-1.38	-4.31	1.1	2	32
39	0.62	2.69	1.1	-1	33
39	0.62	0.69	1.1	1	34
39	-0.38	1.69	1.1	1	35
39	-0.38	-3.31	0.1	2	36
39	-0.38	-1.31	1.1	-2	37
39	-1.38	0.69	-0.9	1	38
39	-1.38	-1.31	0.1	1	39
39	-1.38	0.69	-0.9	-1	40
39				1	1
39	0.62	-0.31	0.1	2	2
39	-1.38	-1.31	-3.9	-2	3
39	1.62	1.69	1.1	1	4
39	-1.38	-5.31	0.1	2	5
39	1.62	2.69	1.1	3	6
39	0.62	1.69	0.1	2	7
39	0.62	2.69	1.1	3	8
39	0.62	0.69	0.1	2	9
39	0.62	-0.31	2.1	3	10
39	-0.38	-4.31	1.1	-1	11
39	1.62	1.69	1.1	1	12
39	0.62	0.69	0.1	2	13
39	0.62	0.69	1.1	2	14
39	-1.38	-2.31	-3.9	1	15
39	-1.38	-4.31	0.1	1	16
39	-1.38	0.69	0.1	-1	17
39	-1.38	-0.31	-1.9	1	18
39	1.62	1.69	2.1	3	19
39	1.62	2.69	2.1	3	20
41	-0.72	0.9	0.92	1	21
41				1	22
41	2.28	0.9	0.92	1	23
41	0.28	-2.1	0.92	3	24
41	0.28	-2.1	-0.08	1	25
41	-0.72	0.9	-2.08	1	26
41	0.28	-1.1	0.92	3	27
41	-0.72	-0.1	-1.08	3	28
41	0.28	1.9	0.92	3	29
41	-0.72	0.9	-2.08	3	30
41	-0.72	-1.1	-2.08	3	31
41	0.28	-0.1	0.92	3	32
41	0.28	-2.1	0.92	3	33
41	0.28	0.9	-3.08	3	34
41	-0.72	-0.1	0.92	3	35
41	0.28	-0.1	0.92	3	36
41	-0.72	-0.1	-0.08	3	37
41	-0.72	0.9	0.92	3	38
41	2.28	-0.1	0.92	3	39
41	-0.72	0.9	-1.08	3	40
41	1.28	-2.1	0.92	3	1
41	2.28	-1.1	0.92	3	2
41	0.28	0.9	-1.08	3	3
41	-0.72	0.9	0.92	3	4
41	-0.72	-0.1	-1.08	3	5
41	-0.72	0.9	-2.08	3	6
41	0.28	0.9	0.92	3	7
41	0.28	-0.1	-0.08	3	8
41	-0.72	-1.1	0.92	3	9
41	2.28	0.9	0.92	3	10
41	-1.72	-0.1	0.92	2	11
41	-0.72	-0.1	0.92	2	12
41	1.28	-0.1	0.92	3	13
41	0.28	0.9	0.92	1	14
41	-0.72	0.9	-3.08	1	15
41	-0.72	-1.1	0.92	1	16
41	0.28	0.9	-1.08	1	17
41	-0.72	-0.1	-2.08	1	18
41	-0.72	-0.1	0.92	1	19
41	-0.72	-0.1	0.92	1	20
44				2	21
44	-0.82	0.13	-0.18	2	22
44	2.18	0.13	1.82	2	23
44	-0.82	0.13	-0.18	2	24
44	-3.82	0.13	2.82	-1	25
44	-3.82	3.13	-1.18	2	26
44	1.18	-0.87	2.82	2	27
44	1.18	-0.87	1.82	2	28
44	2.18	-1.87	-3.18	-1	29
44	-3.82	3.13	-3.18	2	30
44	-0.82	3.13	-2.18	2	31
44	2.18	-0.87	1.82	-1	32
44	2.18	0.13	1.82	-1	33
44	-3.82	0.13	-1.18	2	34
44	2.18	-1.87	1.82	-2	35
44	2.18	0.13	1.82	2	36
44	0.18	-1.87	2.82	2	37
44	1.18	0.13	-3.18	2	38
44	-3.82	-2.87	2.82	-3	39
44	-0.82	3.13	-3.18	2	40
44	2.18	2.13	1.82	2	1
44	2.18	1.13	1.82	2	2
44	-0.82	0.13	-0.18	2	3
44	-3.82	-2.87	-3.18	2	4
44	-3.82	-2.87	2.82	-1	5
44	2.18	1.13	0.82	2	6
44	-0.82	3.13	-2.18	2	7
44	2.18	2.13	0.82	2	8
44	1.18	0.13	0.82	2	9
44	2.18	0.13	0.82	2	10
44	-0.82	0.13	-3.18	2	11
44	-2.82	0.13	-2.18	2	12
44	2.18	-1.87	-2.18	2	13
44	2.18	-2.87	-0.18	-1	14
44	0.18	-2.87	-3.18	1	15
44	1.18	2.13	0.82	2	16
44	-3.82	-2.87	-2.18	-3	17
44	1.18	0.13	0.82	1	18
44	2.18	-0.87	1.82	-1	19
44	1.18	2.13	0.82	2	20
45	0.69	1.05	-3.51	2	21
45	-0.31	0.05	1.49	3	22
45	0.69	0.05	-3.51	1	23
45	-0.31	0.05	2.49	2	24
45	-0.31	0.05	1.49	3	25
45	0.69	-1.95	-3.51	2	26
45	-0.31	0.05	-3.51	1	27
45	-1.31	-0.95	-2.51	2	28
45	-1.31	-0.95	1.49	2	29
45	0.69	-1.95	-3.51	3	30
45	0.69	1.05	-3.51	2	31
45	0.69	1.05	2.49	2	32
45	0.69	1.05	-3.51	2	33
45	0.69	1.05	-3.51	2	34
45	-0.31	0.05	1.49	2	35
45	-0.31	0.05	-2.51	2	36
45	-0.31	0.05	-2.51	2	37
45	0.69	1.05	-3.51	2	38
45	-1.31	-2.95	0.49	2	39
45	0.69	1.05	-3.51	2	40
45	-0.31	0.05	2.49	2	1
45	-0.31	0.05	1.49	2	2
45	0.69	1.05	2.49	3	3
45	-1.31	-0.95	1.49	1	4
45	-0.31	0.05	1.49	2	5
45	-0.31	0.05	1.49	3	6
45	0.69	0.05	1.49	1	7
45	0.69	0.05	1.49	3	8
45	-0.31	0.05	1.49	3	9
45	0.69	1.05	2.49	3	10
45	0.69	1.05	2.49	2	11
45	-0.31	-0.95	1.49	3	12
45	-0.31	0.05	1.49	2	13
45	-0.31	0.05	1.49	3	14
45	-0.31	0.05	1.49	2	15
45	-0.31	0.05	1.49	3	16
45	-1.31	-0.95	-0.51	1	17
45	0.69	-0.95	1.49	2	18
45				3	19
45	0.69	1.05	2.49	3	20
46	-0.95	1.21	-2.33	-1	21
46	-1.95	1.21	-1.33	-1	22
46	-1.95	0.21	-2.33	1	23
46	-2.95	1.21	-1.33	-1	24
46	2.05	1.21	0.67	-1	25
46	2.05	-0.79	-1.33	-1	26
46	-1.95	0.21	-2.33	1	27
46	2.05	-1.79	-0.33	1	28
46	-1.95	-0.79	-0.33	1	29
46	-1.95	1.21	0.67	1	30
46				-1	31
46	-2.95	0.21	-0.33	-1	32
46	2.05	-0.79	1.67	-2	33
46	2.05	-1.79	1.67	-2	34
46	1.05	0.21	-0.33	1	35
46	-0.95	0.21	1.67	1	36
46	0.05	0.21	-1.33	1	37
46	2.05	0.21	0.67	-1	38
46	1.05	-1.79	-1.33	1	39
46	1.05	-2.79	1.67	-2	40
46	1.05	0.21	-1.33	1	1
46	2.05	2.21	2.67	2	2
46	-0.95	0.21	-0.33	1	3
46	1.05	0.21	-2.33	1	4
46	-1.95	0.21	-0.33	-1	5
46	2.05	1.21	1.67	1	6
46	1.05	-1.79	1.67	-1	7
46	0.05	0.21	-1.33	1	8
46	-1.95	1.21	3.67	2	9
46	1.05	1.21	-1.33	1	10
46	-1.95	0.21	-0.33	1	11
46	-0.95	-0.79	-1.33	1	12
46	1.05	-0.79	-1.33	2	13
46	-0.95	0.21	-1.33	2	14
46	1.05	-0.79	-1.33	-1	15
46	2.05	1.21	1.67	1	16
46	-1.95	-0.79	1.67	-1	17
46	1.05	1.21	2.67	1	18
46	-1.95	-1.79	3.67	-1	19
46	1.05	0.21	-0.33	1	20
47	-1.44	0.44	-0.62	1	21
47	-1.44	-4.56	-0.62	1	22
47	-0.44	-0.56	-0.62	-2	23
47	-0.44	-0.56	-0.62	-2	24
47	-1.44	-0.56	-1.62	-1	25
47				-3	26
47	-0.44	-0.56	-0.62	2	27
47	-3.44	-0.56	1.38	1	28
47	-0.44	-0.56	-0.62	1	29
47	-3.44	-0.56	-3.62	1	30
47	-1.44	1.44	-3.62	-2	31
47	-3.44	-0.56	-0.62	-1	32
47	-1.44	-0.56	-0.62	-1	33
47	-3.44	-3.56	-0.62	-1	34
47	2.56	-0.56	-0.62	-3	35
47	0.56	-0.56	1.38	-2	36
47	-3.44	-0.56	-3.62	-1	37
47	-1.44	-1.56	-0.62	-1	38
47	-0.44	-0.56	-0.62	-1	39
47	1.56	-0.56	-0.62	-1	40
47	2.56	2.44	2.38	1	1
47	-0.44	-0.56	-0.62	2	2
47	0.56	0.44	-0.62	-1	3
47	-0.44	-0.56	-0.62	-1	4
47	2.56	2.44	2.38	2	5
47	2.56	-0.56	2.38	3	6
47	-0.44	-0.56	-0.62	1	7
47	2.56	2.44	1.38	1	8
47	0.56	1.44	1.38	1	9
47	2.56	-0.56	2.38	3	10
47	-0.44	-0.56	-0.62	2	11
47	2.56	-0.56	2.38	3	12
47	-0.44	-0.56	-0.62	1	13
47	2.56	5.44	1.38	2	14
47	-0.44	-0.56	-0.62	-1	15
47	2.56	5.44	2.38	3	16
47	-0.44	-0.56	-0.62	-3	17
47	2.56	-0.56	2.38	3	18
47	2.56	2.44	2.38	3	19
47	-0.44	-0.56	-0.62	3	20
49	-0.69	-0.36	-1.85	3	21
49	0.31	-0.36	-1.85	2	22
49	-2.69	-0.36	-3.85	1	23
49	-1.69	-0.36	-0.85	1	24
49	0.31	-0.36	-2.85	2	25
49	0.31	0.64	-2.85	3	26
49	-0.69	0.64	-2.85	2	27
49	-0.69	0.64	-2.85	1	28
49	0.31	-0.36	1.15	2	29
49	1.31	0.64	-0.85	2	30
49	-2.69	-0.36	-3.85	1	31
49	0.31	-0.36	1.15	2	32
49	-0.69	-0.36	0.15	2	33
49	0.31	-0.36	0.15	3	34
49	1.31	0.64	-2.85	3	35
49	-0.69	-0.36	-0.85	3	36
49	0.31	-0.36	-0.85	2	37
49	1.31	0.64	-0.85	3	38
49	0.31	-0.36	-0.85	1	39
49	0.31	-0.36	-0.85	3	40
49	0.31	-0.36	1.15	3	1
49	-0.69	-0.36	1.15	3	2
49	1.31	0.64	2.15	2	3
49	-0.69	-0.36	1.15	2	4
49	0.31	-0.36	0.15	3	5
49	-0.69	0.64	2.15	3	6
49	-0.69	1.64	1.15	1	7
49	0.31	-0.36	1.15	2	8
49	1.31	0.64	2.15	2	9
49	0.31	1.64	2.15	3	10
49	0.31	-0.36	1.15	2	11
49	0.31	-0.36	2.15	1	12
49	0.31	-0.36	1.15	2	13
49	0.31	-0.36	2.15	2	14
49	0.31	-0.36	1.15	2	15
49	0.31	-1.36	2.15	2	16
49				-1	17
49	0.31	0.64	1.15	2	18
49	0.31	-0.36	1.15	3	19
49	0.31	0.64	2.15	3	20
52	-1.44	0.03	1.92	2	21
52	0.56	-1.97	-3.08	3	22
52	-0.44	2.03	-1.08	3	23
52	0.56	1.03	-0.08	2	24
52	0.56	-0.97	0.92	1	25
52	-1.44	0.03	-1.08	-1	26
52	2.56	2.03	1.92	-1	27
52	1.56	1.03	2.92	2	28
52	-0.44	0.03	-1.08	2	29
52	1.56	1.03	-1.08	2	30
52	-1.44	0.03	-1.08	2	31
52	-0.44	-1.97	1.92	-1	32
52	-0.44	-1.97	1.92	1	33
52	0.56	1.03	-1.08	1	34
52	-1.44	0.03	-0.08	-1	35
52	0.56	1.03	-2.08	-1	36
52	0.56	-0.97	2.92	2	37
52	1.56	-3.97	1.92	-1	38
52	0.56	-1.97	0.92	2	39
52	1.56	2.03	-0.08	2	40
52	0.56	1.03	-0.08	2	1
52	1.56	-1.97	2.92	2	2
52	-1.44	0.03	-2.08	1	3
52	-0.44	2.03	2.92	2	4
52	-0.44	0.03	-2.08	2	5
52	-0.44	-1.97	0.92	3	6
52	-1.44	-2.97	-2.08	3	7
52	1.56	2.03	-1.08	2	8
52	-1.44	2.03	-1.08	3	9
52	-0.44	0.03	-2.08	3	10
52	1.56	-0.97	-1.08	2	11
52	-2.44	2.03	-1.08	3	12
52	-1.44	0.03	-1.08	1	13
52	2.56	1.03	-0.08	1	14
52	-0.44	-0.97	-2.08	1	15
52	-1.44	0.03	-2.08	2	16
52				3	17
52	-1.44	1.03	1.92	2	18
52	-2.44	-1.97	1.92	2	19
52	2.56	2.03	1.92	3	20
53	0.67	-0.1	-0.33	1	21
53	0.67	-0.1	-0.33	1	22
53				2	23
53	-0.33	-0.1	-3.33	2	24
53	0.67	-0.1	0.67	1	25
53	0.67	-0.1	0.67	1	26
53	0.67	-0.1	0.67	2	27
53	-0.33	-0.1	0.67	2	28
53	0.67	-0.1	0.67	2	29
53	-0.33	-0.1	-2.33	-1	30
53	-0.33	-0.1	0.67	-1	31
53	-0.33	-0.1	0.67	1	32
53	-0.33	-0.1	0.67	1	33
53	0.67	-0.1	0.67	1	34
53	0.67	-0.1	0.67	1	35
53	-0.33	-0.1	1.67	1	36
53	-0.33	-0.1	-2.33	1	37
53	0.67	-0.1	0.67	1	38
53	-0.33	-0.1	-3.33	1	39
53	0.67	-0.1	0.67	1	40
53	0.67	1.9	2.67	1	1
53	-0.33	-0.1	0.67	1	2
53	0.67	-0.1	0.67	1	3
53	-0.33	-0.1	-3.33	1	4
53	-0.33	-0.1	1.67	1	5
53	0.67	-0.1	0.67	1	6
53	-0.33	-0.1	0.67	1	7
53	-0.33	-0.1	0.67	-1	8
53	-3.33	-0.1	0.67	-1	9
53	-0.33	1.9	1.67	1	10
53	-0.33	-0.1	1.67	1	11
53	-0.33	-0.1	0.67	1	12
53	0.67	-0.1	0.67	1	13
53	-0.33	-0.1	-3.33	-1	14
53	0.67	-0.1	-0.33	1	15
53	0.67	-0.1	0.67	1	16
53	-0.33	-0.1	-0.33	-1	17
53	-0.33	-0.1	2.67	1	18
53	-0.33	-0.1	-3.33	-1	19
53	-0.33	-0.1	-3.33	1	20
54	-0.64	-1.72	-0.15	-2	21
54	1.36	3.28	0.85	-1	22
54	2.36	1.28	-2.15	-1	23
54	-0.64	-0.72	-2.15	-1	24
54	2.36	1.28	0.85	1	25
54	-3.64	-0.72	-3.15	-1	26
54	-0.64	-0.72	-3.15	-1	27
54	0.36	-0.72	0.85	1	28
54	1.36	-0.72	-2.15	1	29
54	0.36	0.28	-0.15	-1	30
54	-0.64	-0.72	-0.15	-1	31
54	0.36	0.28	1.85	1	32
54	-0.64	-1.72	0.85	1	33
54	-0.64	-0.72	-0.15	-1	34
54	2.36	1.28	0.85	-1	35
54	1.36	1.28	-1.15	1	36
54	0.36	-0.72	0.85	1	37
54	1.36	0.28	-2.15	1	38
54	-2.64	0.28	-3.15	-1	39
54	-1.64	-0.72	-1.15	-1	40
54	0.36	-0.72	1.85	1	1
54	1.36	-1.72	2.85	2	2
54	-1.64	0.28	-0.15	1	3
54	-0.64	-0.72	-0.15	1	4
54	2.36	-0.72	1.85	1	5
54	0.36	2.28	0.85	1	6
54	-0.64	-0.72	-0.15	2	7
54	-0.64	1.28	-0.15	-2	8
54				1	9
54	0.36	-1.72	0.85	1	10
54	-1.64	-1.72	-2.15	-1	11
54	-0.64	-0.72	1.85	1	12
54	-0.64	0.28	-0.15	1	13
54	-0.64	2.28	0.85	1	14
54	-0.64	-0.72	-0.15	1	15
54	1.36	1.28	1.85	1	16
54	-0.64	-0.72	0.85	1	17
54	-0.64	0.28	0.85	-1	18
54	-0.64	1.28	2.85	1	19
54	1.36	1.28	-0.15	1	20
55	0	2.21	0.56	-2	21
55	0	-1.79	1.56	-2	22
55	0	0.21	0.56	1	23
55	1	2.21	-3.44	1	24
55	-3	-0.79	-3.44	-1	25
55	0	-1.79	0.56	2	26
55	0	-0.79	-0.44	3	27
55	1	-1.79	-0.44	2	28
55	1	-2.79	2.56	-2	29
55	2	3.21	-1.44	-2	30
55	-3	0.21	-3.44	-1	31
55	-3	-0.79	2.56	-3	32
55	0	-1.79	-2.44	-1	33
55	1	2.21	0.56	1	34
55	0	0.21	-2.44	-2	35
55	0	0.21	1.56	1	36
55	0	0.21	-2.44	1	37
55	0	0.21	-1.44	2	38
55	0	-3.79	0.56	3	39
55	1	-0.79	1.56	-1	40
55	2	2.21	1.56	2	1
55	2	4.21	2.56	2	2
55	1	-0.79	1.56	1	3
55	0	-0.79	-0.44	2	4
55	0	0.21	0.56	1	5
55	0	1.21	0.56	2	6
55	-2	-1.79	-1.44	1	7
55	1	-1.79	0.56	-1	8
55	0	-1.79	2.56	1	9
55	1	1.21	1.56	2	10
55	-1	-0.79	-2.44	1	11
55	0	0.21	1.56	1	12
55	0	1.21	0.56	2	13
55	0	-1.79	-1.44	-1	14
55				1	15
55	0	3.21	0.56	1	16
55	-3	-1.79	-2.44	-2	17
55	1	2.21	1.56	3	18
55	0	0.21	0.56	-2	19
55	0	1.21	0.56	1	20
56	0.08	4.44	-0.69	1	21
56	0.08	-3.56	0.31	-1	22
56	0.08	0.44	0.31	2	23
56	0.08	0.44	0.31	2	24
56	0.08	-0.56	3.31	3	25
56	0.08	0.44	0.31	2	26
56	0.08	-0.56	0.31	-1	27
56	-0.92	1.44	-2.69	3	28
56	0.08	-0.56	3.31	-1	29
56	0.08	-0.56	0.31	-1	30
56	0.08	1.44	0.31	2	31
56	-0.92	1.44	0.31	2	32
56	0.08	1.44	-2.69	1	33
56	0.08	-2.56	0.31	2	34
56	0.08	0.44	0.31	3	35
56	0.08	0.44	-2.69	1	36
56	0.08	-0.56	1.31	1	37
56	0.08	-0.56	0.31	-1	38
56	0.08	0.44	-2.69	-1	39
56	0.08	0.44	-2.69	3	40
56	0.08	0.44	1.31	2	1
56	0.08	0.44	1.31	2	2
56	0.08	0.44	0.31	2	3
56	0.08	0.44	2.31	1	4
56	0.08	-2.56	0.31	1	5
56	0.08	0.44	0.31	3	6
56	0.08	1.44	-2.69	-1	7
56	0.08	-1.56	0.31	2	8
56	0.08	-1.56	1.31	1	9
56	0.08	1.44	1.31	3	10
56	0.08	-1.56	0.31	2	11
56	0.08	-0.56	3.31	3	12
56	0.08	0.44	-2.69	2	13
56				-1	14
56	0.08	-0.56	-2.69	2	15
56	-0.92	0.44	0.31	1	16
56	0.08	-0.56	-2.69	1	17
56	0.08	-0.56	0.31	3	18
56	0.08	-0.56	0.31	2	19
56	0.08	0.44	0.31	1	20
57	1.56	1.51	0.38	1	21
57	-0.44	-0.49	-0.62	1	22
57	-0.44	-0.49	-0.62	2	23
57	-0.44	0.51	-0.62	1	24
57				1	25
57	0.56	0.51	-0.62	1	26
57	-0.44	0.51	-0.62	1	27
57	-0.44	-0.49	-0.62	2	28
57	-0.44	-0.49	0.38	2	29
57	0.56	0.51	0.38	2	30
57	-0.44	0.51	-0.62	1	31
57	-0.44	-0.49	-0.62	1	32
57	-0.44	-0.49	-0.62	1	33
57	0.56	0.51	1.38	2	34
57	-0.44	-0.49	0.38	2	35
57	-0.44	-0.49	-0.62	1	36
57	-0.44	-0.49	-0.62	1	37
57	0.56	0.51	-0.62	2	38
57	-0.44	-0.49	-0.62	1	39
57	0.56	0.51	0.38	2	40
57	-0.44	-0.49	0.38	1	1
57	0.56	-0.49	0.38	2	2
57	-0.44	-0.49	0.38	1	3
57	0.56	0.51	-0.62	1	4
57	0.56	0.51	0.38	1	5
57	1.56	1.51	0.38	2	6
57	0.56	0.51	0.38	2	7
57	0.56	-0.49	0.38	1	8
57	-0.44	-0.49	0.38	1	9
57	0.56	-0.49	0.38	1	10
57	-0.44	-0.49	0.38	1	11
57	0.56	1.51	0.38	1	12
57	-0.44	-0.49	0.38	2	13
57	-0.44	-0.49	-0.62	1	14
57	-0.44	-0.49	-0.62	2	15
57	0.56	0.51	0.38	1	16
57	-0.44	-0.49	-0.62	1	17
57	-0.44	0.51	0.38	2	18
57	-0.44	-0.49	1.38	1	19
57	-0.44	-0.49	0.38	1	20
59	-2.36	-0.31	-2.87	-2	21
59	-1.36	0.69	-1.87	2	22
59	0.64	-1.31	-0.87	-1	23
59	1.64	0.69	-0.87	1	24
59	-2.36	-2.31	1.13	-1	25
59	-2.36	0.69	-1.87	-1	26
59	1.64	2.69	2.13	1	27
59	0.64	-1.31	-2.87	-2	28
59	0.64	1.69	-1.87	1	29
59	-2.36	-0.31	-2.87	-3	30
59	-1.36	-0.31	-1.87	-2	31
59	0.64	1.69	-1.87	-2	32
59	-1.36	-0.31	2.13	-2	33
59	0.64	-3.31	-1.87	-2	34
59	0.64	-0.31	-0.87	-3	35
59	-1.36	-0.31	-0.87	1	36
59	0.64	-3.31	2.13	-2	37
59	-3.36	-2.31	-1.87	-1	38
59	-1.36	-3.31	-1.87	-3	39
59	0.64	0.69	-1.87	-3	40
59	1.64	0.69	2.13	2	1
59	1.64	2.69	2.13	3	2
59	0.64	1.69	1.13	1	3
59	0.64	-0.31	1.13	3	4
59	-0.36	0.69	1.13	-1	5
59	0.64	0.69	2.13	3	6
59	1.64	-1.31	2.13	2	7
59	0.64	-1.31	2.13	3	8
59	1.64	1.69	3.13	2	9
59	-1.36	1.69	1.13	1	10
59	0.64	1.69	-0.87	-1	11
59	0.64	-2.31	1.13	1	12
59	0.64	2.69	2.13	2	13
59	0.64	0.69	1.13	3	14
59	-0.36	0.69	-2.87	1	15
59	-1.36	1.69	2.13	2	16
59	1.64	-2.31	-0.87	2	17
59				3	18
59	0.64	-1.31	2.13	3	19
59	0.64	1.69	-0.87	2	20
63	-0.64	-2.44	1.36	1	21
63	-0.64	0.56	2.36	1	22
63	0.36	-0.44	2.36	2	23
63	2.36	2.56	-2.64	2	24
63	-1.64	2.56	-2.64	1	25
63	-0.64	-1.44	3.36	1	26
63	-0.64	-2.44	1.36	-1	27
63	-1.64	-1.44	0.36	1	28
63	-1.64	-1.44	-2.64	1	29
63	-1.64	1.56	1.36	3	30
63	0.36	2.56	-1.64	1	31
63	4.36	-2.44	3.36	-3	32
63	-0.64	-1.44	-0.64	2	33
63	0.36	-0.44	1.36	2	34
63	-0.64	3.56	1.36	-2	35
63	1.36	1.56	3.36	1	36
63	-1.64	2.56	-1.64	-1	37
63	0.36	0.56	-2.64	-2	38
63	-0.64	-1.44	-2.64	-2	39
63				2	40
63	-0.64	-1.44	-2.64	1	1
63	-1.64	-2.44	1.36	-3	2
63	0.36	0.56	1.36	1	3
63	-1.64	-0.44	-2.64	-2	4
63	-1.64	-2.44	2.36	-3	5
63	4.36	5.56	3.36	3	6
63	-0.64	-0.44	-1.64	2	7
63	1.36	0.56	1.36	1	8
63	0.36	-1.44	-1.64	2	9
63	-1.64	0.56	1.36	2	10
63	-0.64	2.56	0.36	1	11
63	1.36	0.56	3.36	2	12
63	1.36	1.56	-2.64	1	13
63	-1.64	-2.44	-2.64	-2	14
63	0.36	-1.44	-2.64	-1	15
63	1.36	0.56	1.36	-3	16
63	-1.64	-2.44	-0.64	-2	17
63	1.36	1.56	1.36	1	18
63	1.36	-1.44	-2.64	-2	19
63	1.36	-0.44	-2.64	-1	20
66	0.31	1.44	-1.95	3	21
66	-1.69	-1.56	2.05	-1	22
66	0.31	0.44	1.05	1	23
66	0.31	0.44	-3.95	1	24
66	-1.69	-1.56	-2.95	2	25
66	1.31	1.44	-2.95	1	26
66	0.31	2.44	1.05	1	27
66	0.31	0.44	0.05	3	28
66	0.31	2.44	2.05	1	29
66	1.31	0.44	1.05	1	30
66	1.31	1.44	0.05	1	31
66	-0.69	-4.56	-2.95	1	32
66	1.31	2.44	1.05	1	33
66				2	34
66	1.31	-7.56	2.05	2	35
66	-1.69	-0.56	2.05	3	36
66	-1.69	-1.56	2.05	1	37
66	1.31	2.44	1.05	1	38
66	0.31	1.44	-2.95	-1	39
66	0.31	0.44	0.05	2	40
66	-0.69	0.44	2.05	2	1
66	1.31	4.44	2.05	-2	2
66	0.31	0.44	2.05	1	3
66	0.31	0.44	-0.95	1	4
66	-0.69	0.44	-2.95	2	5
66	0.31	1.44	0.05	1	6
66	0.31	-1.56	0.05	1	7
66	-0.69	-3.56	-2.95	1	8
66	-2.69	-3.56	2.05	1	9
66	1.31	-3.56	-1.95	2	10
66	1.31	1.44	1.05	1	11
66	1.31	0.44	0.05	1	12
66	1.31	4.44	0.05	-1	13
66	1.31	-3.56	0.05	2	14
66	0.31	1.44	-1.95	2	15
66	-1.69	0.44	2.05	2	16
66	-1.69	-0.56	-2.95	1	17
66	-4.69	-1.56	1.05	2	18
66	0.31	0.44	2.05	-1	19
66	0.31	1.44	1.05	1	20
69	0.87	-2.36	0.82	3	21
69	-0.13	1.64	0.82	-3	22
69	1.87	3.64	0.82	1	23
69	-0.13	2.64	-3.18	3	24
69	-0.13	1.64	-0.18	3	25
69	0.87	-0.36	-0.18	3	26
69	0.87	2.64	-3.18	1	27
69	1.87	-2.36	1.82	3	28
69	-0.13	-3.36	1.82	2	29
69	0.87	1.64	-0.18	3	30
69	1.87	-1.36	1.82	3	31
69	-3.13	-2.36	-0.18	-1	32
69	0.87	-0.36	-2.18	3	33
69				1	34
69	-0.13	-2.36	0.82	-3	35
69	-0.13	0.64	1.82	-3	36
69	-3.13	-5.36	1.82	-2	37
69	1.87	-1.36	0.82	3	38
69	1.87	-2.36	0.82	3	39
69	0.87	-1.36	-3.18	3	40
69	1.87	3.64	1.82	3	1
69	-1.13	0.64	1.82	1	2
69	0.87	3.64	0.82	3	3
69	-0.13	-1.36	-4.18	-1	4
69	-2.13	-2.36	-0.18	3	5
69	0.87	3.64	0.82	3	6
69	0.87	2.64	-0.18	3	7
69	-1.13	-1.36	0.82	2	8
69	0.87	0.64	0.82	2	9
69	0.87	5.64	1.82	3	10
69	-0.13	-2.36	1.82	1	11
69	0.87	2.64	1.82	3	12
69	0.87	2.64	-0.18	1	13
69	-1.13	-1.36	-3.18	-3	14
69	-0.13	-0.36	-4.18	1	15
69	-1.13	1.64	-0.18	3	16
69	-4.13	-5.36	-3.18	-3	17
69	-4.13	-2.36	1.82	1	18
69	-1.13	-2.36	-0.18	-3	19
69	0.87	2.64	-0.18	3	20
70	-0.18	-0.28	-1.1	3	21
70	-0.18	-0.28	-1.1	2	22
70	-0.18	0.72	-1.1	2	23
70	-0.18	-2.28	0.9	3	24
70	-0.18	0.72	-1.1	2	25
70	0.82	0.72	0.9	3	26
70	-0.18	-0.28	-1.1	2	27
70	0.82	-0.28	-2.1	3	28
70	-0.18	0.72	-1.1	2	29
70	0.82	-0.28	-2.1	3	30
70	-0.18	-0.28	-2.1	1	31
70	-1.18	-2.28	-0.1	2	32
70	-0.18	-0.28	-1.1	1	33
70	-1.18	-1.28	-1.1	2	34
70	-1.18	-0.28	-2.1	1	35
70	-0.18	-0.28	0.9	2	36
70	-0.18	0.72	-1.1	2	37
70	-2.18	-0.28	-2.1	3	38
70	-0.18	0.72	-2.1	2	39
70	-0.18	-1.28	-0.1	3	40
70	0.82	-0.28	1.9	1	1
70	0.82	0.72	0.9	1	2
70	0.82	0.72	1.9	1	3
70				1	4
70	-0.18	-0.28	1.9	1	5
70	-0.18	-0.28	0.9	1	6
70	0.82	-0.28	-0.1	1	7
70	0.82	0.72	0.9	1	8
70	1.82	0.72	1.9	2	9
70	0.82	0.72	1.9	2	10
70	-0.18	-1.28	0.9	2	11
70	0.82	0.72	0.9	1	12
70	-0.18	0.72	0.9	2	13
70	0.82	1.72	0.9	2	14
70	-0.18	-0.28	0.9	1	15
70	-0.18	0.72	0.9	2	16
70	-2.18	-2.28	-1.1	1	17
70	-0.18	-0.28	0.9	2	18
70	-0.18	2.72	1.9	1	19
70	0.82	0.72	0.9	2	20
71	0.62	1.08	-0.21	1	21
71				1	22
71	-1.38	-1.92	0.79	2	23
71	0.62	0.08	-0.21	2	24
71	0.62	1.08	-0.21	-1	25
71	0.62	1.08	-1.21	2	26
71	1.62	0.08	-1.21	1	27
71	0.62	1.08	-0.21	2	28
71	0.62	-0.92	0.79	2	29
71	0.62	1.08	0.79	1	30
71	-1.38	0.08	-0.21	2	31
71	0.62	-0.92	0.79	-1	32
71	-0.38	0.08	-0.21	2	33
71	0.62	0.08	0.79	2	34
71	0.62	0.08	1.79	3	35
71	-0.38	1.08	-0.21	2	36
71	-1.38	-0.92	-0.21	2	37
71	-1.38	0.08	-1.21	2	38
71	-0.38	-2.92	-1.21	2	39
71	-0.38	0.08	0.79	1	40
71	2.62	3.08	2.79	3	1
71	-0.38	-0.92	0.79	1	2
71	0.62	-0.92	0.79	1	3
71	0.62	1.08	-1.21	2	4
71	0.62	-0.92	0.79	2	5
71	0.62	0.08	0.79	2	6
71	-0.38	0.08	0.79	2	7
71	-1.38	-1.92	-0.21	1	8
71	0.62	1.08	-1.21	1	9
71	-0.38	0.08	-0.21	2	10
71	-1.38	0.08	-1.21	1	11
71	0.62	-0.92	-0.21	-1	12
71	1.62	1.08	-1.21	1	13
71	-0.38	0.08	-0.21	1	14
71	-0.38	0.08	0.79	1	15
71	-1.38	0.08	-0.21	2	16
71	-1.38	-0.92	-1.21	1	17
71	-0.38	0.08	-0.21	-1	18
71	-0.38	0.08	-0.21	2	19
71	-0.38	0.08	-0.21	2	20
72	-3.18	-3.85	0.85	3	21
72	-0.18	1.15	-2.15	3	22
72	2.82	1.15	0.85	-1	23
72	1.82	1.15	-2.15	1	24
72	-1.18	2.15	-2.15	2	25
72	1.82	-3.85	-0.15	1	26
72	-3.18	-5.85	1.85	-2	27
72	2.82	3.15	-2.15	1	28
72	-3.18	-5.85	1.85	1	29
72	0.82	1.15	-3.15	-1	30
72	0.82	1.15	-0.15	2	31
72	-3.18	-2.85	-2.15	-2	32
72	-2.18	-0.85	-1.15	-2	33
72	2.82	6.15	0.85	1	34
72	2.82	4.15	-0.15	2	35
72	0.82	2.15	-1.15	2	36
72	-1.18	-1.85	0.85	-2	37
72	2.82	3.15	-0.15	-3	38
72	2.82	1.15	1.85	-3	39
72	-3.18	-4.85	0.85	2	40
72	-3.18	0.15	1.85	2	1
72	-2.18	0.15	1.85	3	2
72	2.82	2.15	0.85	2	3
72	-3.18	-3.85	1.85	-1	4
72	-0.18	-3.85	-0.15	-2	5
72	-1.18	5.15	-1.15	1	6
72	-2.18	0.15	-4.15	-1	7
72	-1.18	-2.85	-0.15	-3	8
72	2.82	0.15	-0.15	-1	9
72	1.82	2.15	-1.15	2	10
72	0.82	-2.85	1.85	-1	11
72	1.82	2.15	1.85	-1	12
72	-1.18	3.15	1.85	2	13
72	2.82	-3.85	0.85	-3	14
72	2.82	3.15	-0.15	1	15
72	0.82	1.15	-0.15	2	16
72	-3.18	-1.85	1.85	-2	17
72	-2.18	0.15	-2.15	2	18
72	0.82	1.15	1.85	2	19
72				1	20
74	2.38	2.03	0.15	3	21
74	0.38	1.03	0.15	-1	22
74	0.38	2.03	1.15	-1	23
74	0.38	0.03	1.15	-1	24
74	-0.62	1.03	-0.85	1	25
74	0.38	0.03	0.15	-1	26
74	-0.62	-0.97	-1.85	1	27
74	0.38	1.03	-0.85	-1	28
74	0.38	1.03	0.15	1	29
74	0.38	2.03	0.15	1	30
74	0.38	-2.97	1.15	2	31
74	-3.62	-3.97	-0.85	-2	32
74	0.38	-1.97	-0.85	-1	33
74	1.38	0.03	-0.85	1	34
74	1.38	-0.97	2.15	1	35
74	0.38	-1.97	1.15	-1	36
74	0.38	0.03	-0.85	1	37
74	0.38	-1.97	-0.85	-1	38
74	1.38	5.03	2.15	2	39
74	0.38	1.03	0.15	1	40
74	-0.62	1.03	0.15	1	1
74	-3.62	1.03	2.15	3	2
74	-1.62	-0.97	-0.85	-1	3
74	2.38	2.03	1.15	3	4
74	-0.62	-0.97	-0.85	-1	5
74	0.38	0.03	1.15	1	6
74	0.38	-1.97	1.15	2	7
74	-1.62	-2.97	-1.85	1	8
74	1.38	4.03	2.15	3	9
74	-1.62	-0.97	-2.85	1	10
74	-1.62	0.03	-0.85	2	11
74	1.38	1.03	-0.85	-1	12
74	1.38	0.03	-0.85	1	13
74				1	14
74	0.38	-1.97	-1.85	1	15
74	1.38	0.03	0.15	1	16
74	-1.62	-0.97	0.15	1	17
74	-0.62	-0.97	-0.85	2	18
74	-1.62	2.03	1.15	1	19
74	-0.62	-0.97	0.15	2	20
75	-0.28	-0.03	-1.54	-3	21
75	-0.28	-0.03	-0.54	-3	22
75	-0.28	-0.03	-2.54	-2	23
75	-0.28	-0.03	-2.54	-2	24
75	-0.28	-0.03	0.46	1	25
75	-0.28	-1.03	-2.54	-3	26
75	-0.28	-0.03	-1.54	-2	27
75	0.72	-1.03	-1.54	-3	28
75	0.72	-1.03	1.46	-2	29
75	0.72	1.97	1.46	-2	30
75	0.72	-1.03	0.46	-3	31
75	-0.28	-0.03	2.46	-1	32
75	1.72	-1.03	2.46	-2	33
75	0.72	-0.03	1.46	-2	34
75	-0.28	-0.03	-1.54	-2	35
75	-0.28	-0.03	2.46	-1	36
75	-0.28	-0.03	1.46	-2	37
75	0.72	-0.03	-2.54	-2	38
75	-0.28	-0.03	-2.54	-2	39
75				-2	40
75	1.72	0.97	2.46	3	1
75	0.72	2.97	2.46	3	2
75	-0.28	-0.03	2.46	3	3
75	-0.28	-0.03	-1.54	1	4
75	-0.28	-0.03	-0.54	1	5
75	-0.28	1.97	2.46	3	6
75	0.72	-1.03	-1.54	2	7
75	-0.28	-0.03	-1.54	-2	8
75	-0.28	-0.03	1.46	2	9
75	0.72	-0.03	2.46	3	10
75	-0.28	-0.03	-0.54	-2	11
75	0.72	-1.03	1.46	3	12
75	-0.28	0.97	-1.54	2	13
75	-0.28	-0.03	-2.54	-2	14
75	-0.28	-0.03	-1.54	-2	15
75	-0.28	-0.03	1.46	3	16
75	0.72	-1.03	1.46	1	17
75	-1.28	-0.03	-0.54	1	18
75	-3.28	-0.03	1.46	-2	19
75	-0.28	-0.03	-2.54	1	20
76	-0.05	-1.05	-1.9	2	21
76	-2.05	-6.05	2.1	-1	22
76	-3.05	-2.05	-2.9	2	23
76	-4.05	-2.05	-2.9	2	24
76	1.95	2.95	2.1	-1	25
76	-4.05	-1.05	1.1	1	26
76	-3.05	-2.05	-2.9	2	27
76	-0.05	-1.05	-2.9	2	28
76	1.95	1.95	1.1	3	29
76	1.95	3.95	2.1	3	30
76	-0.05	-0.05	-2.9	2	31
76	-0.05	-3.05	1.1	1	32
76	0.95	-1.05	-1.9	2	33
76	1.95	-1.05	2.1	2	34
76	-0.05	-1.05	1.1	-2	35
76	0.95	-1.05	-1.9	2	36
76	1.95	1.95	1.1	-2	37
76	-0.05	0.95	-1.9	2	38
76	0.95	-1.05	-1.9	2	39
76	-0.05	0.95	1.1	2	40
76	0.95	2.95	2.1	1	1
76	0.95	1.95	-0.9	2	2
76	1.95	2.95	1.1	2	3
76	0.95	0.95	1.1	-1	4
76	-3.05	-4.05	0.1	-1	5
76	1.95	3.95	2.1	2	6
76	0.95	2.95	0.1	2	7
76	-1.05	-2.05	-2.9	1	8
76	-0.05	1.95	2.1	1	9
76	-0.05	-1.05	-0.9	2	10
76	-0.05	1.95	3.1	1	11
76	0.95	1.95	1.1	1	12
76	-1.05	-0.05	2.1	1	13
76	1.95	1.95	-1.9	-1	14
76				-1	15
76	-2.05	-1.05	-0.9	1	16
76	-1.05	-1.05	-1.9	-2	17
76	1.95	3.95	3.1	2	18
76	-0.05	-3.05	1.1	-1	19
[truncated: 2,961 more rows]

## Sheet: Figure 3 e
ID	Action (Beta1)	Affect (Beta 2)	Cognition (Beta 3)
1	0.069	0.41	-0.021
2	0.561	-0.196	0.039
3	-0.341	0.627	0.206
4	-0.004	0.196	-0.155
5	0.046	-0.016	-0.014
7	0.026	-0.157	0.143
8	0.368	-0.015	0.253
9	0.052	-0.079	0.028
10	0.443	0.129	0.031
11	0.055	-0.031	0.122
12	0.063	0.052	0.092
13	0.286	-0.003	0.1
14	0.266	0.118	0.227
15	0.419	-0.139	-0.134
16	-0.034	0.019	0.48
17	0.091	-0.068	0.113
18	-0.015	-0.193	0.18
19	-0.329	0.113	0.279
20	0.429	0.311	-0.233
21	0.161	0.251	0.095
22	0.444	-0.487	-0.04
23	0.009	-0.027	-0.143
24	-0.181	0.314	0.526
26	0.068	-0.135	0.331
28	-0.025	0.408	0.157
29	0.011	0.211	-0.148
30	0.336	-0.244	-0.05
31	0.058	0.342	0.135
32	0.05	0.16	0.264
33	0.302	0.332	0.057
34	0.608	0.168	-0.453
35	0.002	0.181	0.079
37	-0.133	0.163	-0.027
38	0.134	0.294	0.142
39	0.087	0.389	0.283
40	0.17	0.337	-0.029
41	0.197	0.216	0.073
42	0.211	0.071	-0.016
43	0.079	0.225	-0.042
44	-0.217	0.089	-0.165
45	0.139	-0.178	0.327
46	-0.243	0.355	-0.27
47	0.351	0.053	0.08
48	0.374	0.098	0.114
49	-0.047	-0.111	0.018
50	0.081	-0.221	-0.431
51	0.413	0.319	0.146
52	0.05	0.459	0.294
53	-0.034	-0.029	0.3
54	0.045	0.032	0.348
55	0.406	0.338	-0.204
56	-0.007	0.205	0.2
57	0.106	0.275	0.261
59	0.258	0.263	0.325
61	-0.04	0.063	-0.037
62	-0.049	-0.346	-0.249
63	0.609	-0.321	-0.169
65	0.334	0.11	-0.145
66	-0.214	-0.053	0.069
68	0.051	-0.085	-0.028
69	0.612	0.07	-0.008
70	0.161	-0.033	0.121
71	0.467	0.097	-0.112
72	-0.245	0.642	0.25
73	0.287	0.058	-0.134
74	0.268	-0.086	-0.021
75	0.144	0.122	0.155
76	0.293	0.182	-0.023
77	0.01	0.445	0.01
78	0.162	0.262	0.139
79	0.018	0.223	0.394
80	-0.469	0.452	0.195
81	0.27	0.072	0.02
82	0.32	0.421	0.074
83	0.179	0.282	0.181
84	0.076	-0.177	-0.068
85	-0.029	-0.045	0.042
86	0.165	0.326	-0.044
87	0.306	0.474	0.043
89	0.173	-0.02	0.361
90	0.044	0.312	-0.152
91	0.007	-0.085	0.351
92	0.389	-0.047	0.015
93	0.036	0.179	0.592
94	-0.111	-0.007	0.008
95	0.119	-0.157	0.284
97	0.368	0.06	0.097
98	-0.349	0.015	0.21
99	0.441	0.179	-0.143
100	-0.108	0.482	0.247
101	0.213	0.146	0.115
102	0.12	0.226	0.155
103	0.603	-0.034	0.091
105	0.2	0.011	0.324
106	-0.065	0.151	0.246
107	0.143	0.084	-0.002
108	0.295	-0.038	0.168
111	-0.257	0.269	-0.001
112	0.076	0.282	0.339
113	0.171	0.436	-0.213
114	0.391	-0.016	0.33
115	-0.662	0.486	-0.196
116	0.088	0.021	0.011
117	-0.135	-0.007	0.124
118	0.261	0.317	-0.184
119	0.006	0.344	0.248
120	0.317	0.369	-0.324
121	-0.038	0.449	0.349
123	0.182	0.109	-0.363
124	0.44	-0.224	-0.216
125	0.181	0.336	0.246
126	0.026	0.525	-0.012
127	0.012	0.042	-0.342
128	0.096	0.324	-0.196
129	0.068	-0.006	0.348
132	-0.19	0.492	0.124
133	-0.242	0.16	0.355
134	-0.123	0.017	0.232
135	0.011	0.501	-0.074
136	-0.3	0.364	-0.103
137	0.138	-0.131	0.229
138	0.042	-0.141	0.013
139	-0.044	-0.173	-0.092
140	0.411	0.082	-0.015
141	0.018	-0.013	0.44
142	-0.268	0.35	0.028
144	-0.255	0.135	0.029
145	0.181	-0.026	-0.062
148	0.362	-0.214	-0.034
149	-0.325	-0.361	-0.09
150	0.001	0.331	-0.127
151	0.167	0.531	-0.047
152	0.179	0.14	-0.157
153	-0.044	0.014	-0.163
154	0.428	0.137	-0.143
155	-0.153	0.562	0.037
156	0.091	0.244	0.396
157	0.334	0.324	-0.078
158	-0.238	0.39	0.312
161	-0.319	-0.294	0.414
162	0.092	0.4	0.03
163	0.157	0.327	-0.209
165	0.063	0.18	0.375
166	0.348	-0.052	0.257
167	0.033	-0.014	-0.068
168	0.046	0.666	-0.136
170	-0.126	0.029	0.41
171	0.05	0.116	0.348
172	0.468	-0.033	-0.009
173	-0.297	0.213	0.338
174	0.062	0.224	0.141
175	0.109	0.358	0.047
176	-0.077	0.479	0.088
177	-0.168	0.069	-0.092
178	-0.05	0.54	0.2
179	0.12	0.361	-0.121
181	0.124	0.127	-0.015
182	-0.263	0.065	0.419
183	-0.042	0.167	0.489
184	0.03	0.004	-0.128
185	0.173	0.629	-0.029
186	0.184	0.314	0.095
187	0.196	-0.116	0.396
188	-0.278	0.248	0.374
189	-0.235	0.352	-0.142
190	-0.141	0.643	0.214
191	0.223	0.046	-0.411
192	0.013	0.162	0.064
193	0.234	-0.012	-0.228
194	-0.063	0.022	0.004
195	0.227	0.026	0.303
196	0.105	0.076	0.265
197	-0.295	0.137	0.258
198	0.192	-0.153	0.483
199	0.285	-0.086	0.253
200	0.011	0.572	0.183

## Sheet: Figure 3 f
ID	Action (Beta1)	Affect (Beta 2)	Cognition (Beta 3)
1	-0.355	0.066	0.025
2	0.3	-0.219	-0.048
3	0.061	-0.076	0.008
4	0.31	0.33	0.014
5	0.362	-0.319	-0.214
7	-0.023	0.16	0.032
8	-0.001	0.279	0.076
9	0.033	-0.178	0.025
10	0.398	-0.184	-0.047
11	0.088	-0.038	-0.039
12	0.072	0.134	0.049
13	-0.011	-0.107	0.377
15	0.27	0.003	0.07
18	0.165	0.086	0.1
19	0.157	0.116	0.471
20	0.204	0.25	-0.033
22	0.04	0.223	0.42
24	-0.094	-0.142	0.217
26	-0.045	0.059	-0.251
28	0.19	0.067	0.522
29	-0.048	0.136	-0.175
30	0.088	-0.145	0.029
31	0.443	0.1	0.116
33	0.385	0.015	0.069
34	0.179	-0.007	-0.001
35	-0.267	0.219	0.06
38	-0.049	0.013	-0.067
39	0.438	-0.239	0.265
41	0.17	-0.081	0.008
44	0.175	0.542	-0.218
45	0.304	-0.069	0.417
46	0.045	0.381	-0.133
47	-0.075	0.114	0.573
49	0.395	0.009	0.013
52	-0.11	0.154	-0.092
53	0.434	-0.003	0.163
54	0.189	-0.162	0.438
55	0.308	0.048	0.024
56	-0.104	0.19	0.162
57	0.128	-0.024	0.179
59	0.19	0.227	0.464
63	-0.059	0.409	0.145
66	-0.111	-0.296	-0.11
69	0.44	0.165	0.093
70	0.24	-0.206	-0.36
71	-0.215	0.219	0.235
72	-0.343	0.53	0.042
74	0.001	0.265	0.179
75	0.067	0.245	0.372
76	-0.131	0.506	-0.324
77	-0.246	0.094	0.189
79	-0.077	0.126	0.207
80	-0.224	0.487	-0.013
81	0.105	0.28	-0.092
83	-0.077	0.38	0.377
84	0.072	-0.006	0.013
86	-0.05	0.3	0.189
87	0.029	0.654	-0.149
90	0.077	0.455	0.244
91	-0.066	0.086	0.441
92	0.045	0.185	0.289
95	-0.128	0.252	0.121
97	-0.137	0.487	0.067
98	0.032	0.352	0.121
100	-0.142	0.206	0.236
101	-0.289	-0.227	0.344
105	0.236	-0.027	0.231
106	0.078	0.315	0.277
107	0.047	0.305	-0.442
108	0.099	0.154	0.25
114	0.171	0.051	0.409
117	0.255	-0.093	-0.174
118	0.362	0.045	-0.015
120	0.251	0.322	0.079
121	-0.099	0.154	0.454
123	0.064	0.415	-0.179
124	0.417	-0.094	-0.003
125	0.627	-0.259	0.102
127	-0.218	0.131	-0.376
128	-0.035	0.087	0.163
129	0.279	-0.061	0.372
132	0.125	0.026	-0.32
133	0.366	0.108	0.283
134	0.081	0.075	0.185
135	-0.083	0.297	0.015
136	0.258	-0.068	0.142
137	-0.055	-0.098	-0.118
139	-0.053	-0.079	0.214
142	0.043	0.24	0.01
144	0.115	0.35	0.281
145	0.127	0.124	0.459
148	0.238	-0.192	0.119
149	-0.031	-0.056	0.211
150	-0.03	0.372	0.081
151	0.242	0.453	-0.036
152	0.199	0.146	-0.144
154	0.215	0.314	0.143
155	-0.063	0.428	0.233
156	0.249	0.135	0.334
157	0.011	0.419	0.241
161	-0.118	-0.262	0.339
162	-0.156	0.397	0.384
163	0.152	0.402	0.2
165	-0.236	0.222	0.197
166	0.373	-0.045	0.302
168	0.336	0.463	0.109
170	0.126	0.359	0.101
171	0.201	-0.003	0.312
172	-0.153	0.295	0.666
173	-0.125	-0.011	0.291
177	0.238	0.27	0.368
179	0.347	0.102	-0.212
185	0.209	0.314	0.206
186	0.144	0.407	-0.022
187	0.25	0.208	0.033
189	0.221	0.034	0.319
190	0.11	0.453	0.175
191	0.063	0.255	0.105
192	0.294	0.376	-0.14
193	0.246	0.427	0.375
194	0.051	-0.274	0.244
196	0.427	0.204	0.043
198	-0.25	0.233	0.311
199	0.254	0.183	0.266

## Sheet: Figure 4 
ID	Action (Beta1)	Affect (Beta 2)	Cognition (Beta 3)	Mean_Psychopathology	Gender (1 = Male, 2 = Female)	Age
1	-0.14	0.24	0	0.23	1	19
2	0.43	-0.21	0	-0.17	2	58
3	-0.14	0.28	0.11	-0.42	1	19
4	0.15	0.26	-0.07	0.13	2	28
5	0.2	-0.17	-0.11	-0.73	1	22
7	0	0	0.09	2.2	1	39
8	0.18	0.13	0.16	1.25	2	22
9	0.04	-0.13	0.03	-1.29	1	25
10	0.42	-0.03	-0.01	0.75	2	21
11	0.07	-0.03	0.04	-0.17	1	20
12	0.07	0.09	0.07	0.73	2	21
13	0.14	-0.06	0.24	-0.48	2	23
15	0.34	-0.07	-0.03	0.55	1	25
18	0.08	-0.05	0.14	-0.08	1	31
19	-0.09	0.11	0.38	-0.34	1	28
20	0.32	0.28	-0.13	-0.07	1	21
22	0.24	-0.13	0.19	-0.15	2	20
24	-0.14	0.09	0.37	0.59	2	20
26	0.01	-0.04	0.04	0.35	1	22
28	0.08	0.24	0.34	0.44	2	46
29	-0.02	0.17	-0.16	0.64	1	26
30	0.21	-0.19	-0.01	0.24	1	20
31	0.25	0.22	0.13	1.1	2	25
33	0.34	0.17	0.06	-0.04	1	19
34	0.39	0.08	-0.23	1.09	2	20
35	-0.13	0.2	0.07	-0.26	2	25
38	0.04	0.15	0.04	0.68	2	30
39	0.26	0.08	0.27	-0.14	2	30
41	0.18	0.07	0.04	1.07	1	27
44	-0.02	0.32	-0.19	0.9	2	24
45	0.22	-0.12	0.37	-1.22	1	24
46	-0.1	0.37	-0.2	-0.38	1	33
47	0.14	0.08	0.33	-1.29	1	19
49	0.17	-0.05	0.02	-0.99	1	26
52	-0.03	0.31	0.1	-0.55	2	23
53	0.2	-0.02	0.23	0.62	2	47
54	0.12	-0.07	0.39	-0.38	2	19
55	0.36	0.19	-0.09	1.81	2	26
56	-0.06	0.2	0.18	-1.11	1	20
57	0.12	0.13	0.22	-0.15	1	25
59	0.22	0.25	0.39	-0.51	1	26
63	0.28	0.04	-0.01	0.7	2	49
66	-0.16	-0.17	-0.02	-0.01	2	25
69	0.53	0.12	0.04	0.6	2	44
70	0.2	-0.12	-0.12	-0.75	1	21
71	0.13	0.16	0.06	0.59	2	21
72	-0.29	0.59	0.15	1.37	1	22
74	0.13	0.09	0.08	0.92	2	32
75	0.11	0.18	0.26	-1.1	2	59
76	0.08	0.34	-0.17	0.64	1	19
77	-0.12	0.27	0.1	0.02	2	42
79	-0.03	0.17	0.3	0.17	1	30
80	-0.35	0.47	0.09	1.16	2	40
81	0.19	0.18	-0.04	0.58	2	25
83	0.05	0.33	0.28	0.14	2	26
84	0.07	-0.09	-0.03	1.81	2	20
86	0.06	0.31	0.07	-1.01	1	21
87	0.17	0.56	-0.05	0.02	1	26
90	0.06	0.38	0.05	0.32	2	29
91	-0.03	0	0.4	-0.53	2	32
92	0.22	0.07	0.15	0.12	2	24
95	0	0.05	0.2	0.25	1	19
97	0.12	0.27	0.08	0.48	2	29
98	-0.16	0.18	0.17	-0.87	2	39
100	-0.13	0.34	0.24	-0.83	1	21
101	-0.04	-0.04	0.23	0.87	2	20
105	0.22	-0.01	0.28	-0.06	1	18
106	0.01	0.23	0.26	-1.09	1	24
107	0.1	0.19	-0.22	-0.71	1	21
108	0.2	0.06	0.21	-0.12	1	20
114	0.28	0.02	0.37	-1.17	2	34
117	0.06	-0.05	-0.02	-0.62	1	21
118	0.31	0.18	-0.1	-0.13	2	52
120	0.28	0.35	-0.12	-0.66	1	22
121	-0.07	0.3	0.4	0.27	1	19
123	0.12	0.26	-0.27	0.37	1	26
124	0.43	-0.16	-0.11	0.85	1	25
125	0.4	0.04	0.17	0.19	1	19
127	-0.1	0.09	-0.36	0.14	1	34
128	0.03	0.21	-0.02	-0.51	1	35
129	0.17	-0.03	0.36	0.21	1	29
132	-0.03	0.26	-0.1	0.27	2	25
133	0.06	0.13	0.32	0.19	1	20
134	-0.02	0.05	0.21	-0.78	1	30
135	-0.04	0.4	-0.03	-0.23	2	23
136	-0.02	0.15	0.02	-0.03	2	22
137	0.04	-0.11	0.06	0.04	1	36
139	-0.05	-0.13	0.06	-0.53	1	24
142	-0.11	0.3	0.02	0.25	2	30
144	-0.07	0.24	0.16	-0.32	2	18
145	0.15	0.05	0.2	-0.37	1	19
148	0.3	-0.2	0.04	-1.11	2	32
149	-0.18	-0.21	0.06	-0.5	2	24
150	-0.01	0.35	-0.02	1.02	3	20
151	0.2	0.49	-0.04	0.62	1	28
152	0.19	0.14	-0.15	0.83	1	22
154	0.32	0.23	0	-0.41	1	30
155	-0.11	0.5	0.14	0.65	2	31
156	0.17	0.19	0.37	1.32	1	20
157	0.17	0.37	0.08	0.46	2	19
161	-0.22	-0.28	0.38	0.55	2	20
162	-0.03	0.4	0.21	0.78	2	26
163	0.15	0.36	0	0.22	1	26
165	-0.09	0.2	0.29	-0.85	1	21
166	0.36	-0.05	0.28	-0.02	1	39
168	0.19	0.56	-0.01	-0.38	1	21
170	0	0.19	0.26	0.24	1	22
171	0.13	0.06	0.33	-0.61	1	26
172	0.16	0.13	0.33	-1.1	2	37
173	-0.21	0.1	0.31	-1.17	2	31
177	0.03	0.17	0.14	-0.15	1	29
179	0.23	0.23	-0.17	0.82	1	20
185	0.19	0.47	0.09	0.94	1	21
186	0.16	0.36	0.04	0.28	1	20
187	0.22	0.05	0.21	0.1	1	25
189	-0.01	0.19	0.09	-0.17	2	36
190	-0.02	0.55	0.19	0.3	2	29
191	0.14	0.15	-0.15	-0.58	2	31
192	0.15	0.27	-0.04	0.44	1	43
193	0.24	0.21	0.07	1.02	2	21
194	-0.01	-0.13	0.12	-0.43	1	39
196	0.27	0.14	0.15	0.23	2	29
198	-0.03	0.04	0.4	0.18	1	27
199	0.27	0.05	0.26	0.14	2	29

## Sheet: Figure 5 a
ID	WMC_Useful	WMC_Feel	WMC_Often	Choice	Index
1	1.28	0.13	1.92	1	1
1	2.28	1.13	1.92	3	2
1	2.28	2.13	3.93	3	3
1	2.28	0.13	-1.08	2	4
1	-2.73	-0.88	-2.08	-2	5
1	2.28	2.13	2.93	3	6
1	1.28	1.13	-1.08	3	7
1	2.28	1.13	-1.08	1	8
1	2.28	0.13	-0.08	1	9
1	1.28	0.13	1.92	2	10
1	-1.73	0.13	0.92	1	11
1	-2.73	-0.88	-1.08	1	12
1	-1.73	-0.88	-0.08	-1	13
1	3.28	2.13	-1.08	3	14
1	-2.73	-0.88	-2.08	-2	15
1	1.28	-1.88	-1.08	1	16
1	1.28	-0.88	-1.08	-1	17
1	-1.73	-0.88	1.92	-1	18
1	1.28	-0.88	1.92	-1	19
1	-2.73	-0.88	-0.08	-1	20
1	-2.73	-0.88	-0.08	-1	21
1	0.27	-0.88	-1.08	-1	22
1	1.28	0.13	-1.08	-2	23
1	-1.73	-0.88	-2.08	-2	24
1	2.28	1.13	1.92	2	25
1	-1.73	-3.88	1.92	2	26
1	-0.73	0.13	-1.08	1	27
1	-1.73	-0.88	-1.08	-2	28
1	-2.73	-0.88	-2.08	-3	29
1	-1.73	-0.88	-0.08	-1	30
1	2.28	2.13	-2.08	-1	31
1	-2.73	0.13	-2.08	-1	32
1	-2.73	-0.88	-2.08	-3	33
1	3.28	2.13	-1.08	2	34
1	2.28	1.13	0.92	2	35
1	-1.73	-0.88	1.92	-2	36
1	3.28	4.13	3.93	3	37
1	-1.73	-1.88	-0.08	1	38
1	1.28	1.13	-0.08	-1	39
1	-2.73	-0.88	-0.08	-2	40
2	0.53	2.4	0.83	3	1
2	0.53	2.4	0.83	1	2
2	0.53	2.4	-1.17	2	3
2	0.53	2.4	0.83	3	4
2	0.53	2.4	0.83	3	5
2	-0.47	-1.6	-1.17	1	6
2	0.53	0.4	0.83	2	7
2	-0.47	1.4	-1.17	3	8
2	0.53	-3.6	-1.17	3	9
2	0.53	-3.6	0.83	1	10
2	0.53	-0.6	-0.17	1	11
2	-0.47	0.4	0.83	3	12
2	0.53	2.4	0.83	3	13
2	0.53	-6.6	-1.17	3	14
2	0.53	2.4	0.83	1	15
2	0.53	2.4	-0.17	3	16
2	0.53	-0.6	-1.17	3	17
2	0.53	0.4	0.83	1	18
2	0.53	-6.6	0.83	3	19
2	0.53	-1.6	0.83	3	20
2	0.53	-0.6	-0.17	1	21
2	-3.47	-3.6	0.83	1	22
2	0.53	2.4	0.83	3	23
2	0.53	-0.6	0.83	3	24
2	0.53	2.4	-0.17	1	25
2	0.53	2.4	0.83	3	26
2	0.53	-5.6	-3.18	3	27
2	0.53	2.4	0.83	3	28
2	-0.47	-0.6	-1.17	1	29
2	0.53	1.4	0.83	3	30
2	0.53	2.4	0.83	3	31
2	0.53	2.4	-0.17	3	32
2	-5.48	-3.6	-3.18	-3	33
2	0.53	2.4	-0.17	3	34
2	0.53	0.4	-0.17	3	35
2	-5.48	-0.6	-0.17	1	36
2	0.53	-0.6	-1.17	3	37
2	-0.47	-1.6	0.83	1	38
2	0.53	1.4	0.83	3	39
2	0.53	0.4	-0.17	1	40
4	1.13	1.85	0.08	-1	1
4	-2.88	-1.15	-0.92	-1	2
4	3.13	4.85	2.08	2	3
4	-2.88	-1.15	-1.92	-3	4
4	1.13	0.85	-0.92	-2	5
4	1.13	2.85	2.08	2	6
4	3.13	2.85	4.08	3	7
4	2.13	1.85	2.08	2	8
4	1.13	-4.15	4.08	1	9
4	3.13	2.85	4.08	3	10
4	2.13	2.85	-0.92	-2	11
4	-1.88	-3.15	-1.92	-3	12
4	-0.88	0.85	0.08	2	13
4	3.13	3.85	0.08	3	14
4	-2.88	-4.15	-1.92	-2	15
4	3.13	2.85	1.08	1	16
4	2.13	1.85	-1.92	2	17
4	1.13	-0.15	0.08	1	18
4	1.13	-2.15	3.08	-1	19
4	-1.88	-2.15	-0.92	-2	20
4	-1.88	-1.15	-0.92	-2	21
4	-2.88	-2.15	-1.92	-3	22
4	1.13	0.85	-1.92	-1	23
4	-2.88	-1.15	-1.92	-3	24
4	3.13	3.85	2.08	3	25
4	2.13	0.85	4.08	2	26
4	-0.88	-0.15	-1.92	1	27
4	-0.88	-0.15	-1.92	-1	28
4	-2.88	-1.15	-1.92	-3	29
4	-0.88	0.85	-0.92	-2	30
4	-1.88	-3.15	-1.92	-1	31
4	-0.88	-0.15	-1.92	1	32
4	-2.88	-6.15	-0.92	-3	33
4	2.13	-1.15	-1.92	2	34
4	2.13	0.85	3.08	1	35
4	-0.88	1.85	3.08	1	36
4	2.13	0.85	2.08	-1	37
4	-2.88	-3.15	-1.92	1	38
4	-2.88	-1.15	-1.92	-3	39
4	-2.88	-1.15	-1.92	-1	40
5	1.25	-1.95	3.48	-2	1
5	2.25	-2.95	1.48	-1	2
5	-3.75	-2.95	-2.53	-3	3
5	2.25	2.05	-2.53	1	4
5	2.25	-0.95	1.48	1	5
5	0.25	-1.95	-2.53	-3	6
5	2.25	-1.95	1.48	1	7
5	2.25	5.05	2.48	1	8
5	1.25	1.05	-2.53	-2	9
5	2.25	5.05	1.48	3	10
5	-3.75	2.05	1.48	2	11
5	-3.75	-2.95	1.48	-3	12
5	1.25	0.05	-2.53	-2	13
5	2.25	3.05	1.48	3	14
5	0.25	0.05	-2.53	2	15
5	1.25	0.05	1.48	1	16
5	2.25	-1.95	1.48	2	17
5	-2.75	-2.95	-0.52	1	18
5	-3.75	-2.95	1.48	-1	19
5	-1.75	-1.95	1.48	-2	20
5	0.25	-2.95	1.48	-2	21
5	-3.75	0.05	-1.53	-2	22
5	2.25	4.05	1.48	3	23
5	1.25	0.05	-2.53	1	24
5	-3.75	-1.95	-2.53	-1	25
5	1.25	2.05	1.48	1	26
5	0.25	-1.95	-2.53	2	27
5	0.25	-2.95	1.48	1	28
5	-2.75	0.05	-2.53	2	29
5	1.25	-2.95	2.48	1	30
5	2.25	2.05	1.48	3	31
5	0.25	1.05	-2.53	3	32
5	-3.75	-2.95	-1.53	-3	33
5	0.25	1.05	-2.53	3	34
5	-3.75	0.05	-2.53	1	35
5	-3.75	0.05	2.48	1	36
5	2.25	8.05	3.48	3	37
5	1.25	1.05	-1.53	3	38
5	2.25	1.05	-2.53	3	39
5	2.25	2.05	2.48	2	40
6	0.05	-1.33	1.42	3	1
6	1.05	1.67	0.42	3	2
6	-0.95	-1.33	-1.58	2	3
6	-0.95	-2.33	0.42	1	4
6	0.05	1.67	0.42	2	5
6	-0.95	-1.33	0.42	3	6
6	1.05	2.68	-3.58	1	7
6	1.05	0.67	1.42	3	8
6	0.05	-1.33	0.42	3	9
6	1.05	-3.33	-3.58	-3	10
6	1.05	1.67	1.42	-2	11
6	0.05	-1.33	-1.58	-3	12
6	1.05	-0.33	1.42	-1	13
6	1.05	2.68	2.43	3	14
6	-0.95	-0.33	-3.58	2	15
6	-0.95	-2.33	-0.58	2	16
6	-0.95	-2.33	0.42	2	17
6	-0.95	0.67	1.42	-1	18
6	-0.95	0.67	2.43	1	19
6	0.05	-0.33	0.42	1	20
6	-2.95	-3.33	0.42	2	21
6	1.05	-0.33	-1.58	3	22
6	0.05	0.67	1.42	3	23
6	1.05	2.68	1.42	3	24
6	1.05	1.67	1.42	3	25
6	-1.95	-0.33	-2.58	2	26
6	-0.95	-2.33	0.42	3	27
6	1.05	-0.33	0.42	1	28
6	0.05	-0.33	-3.58	-1	29
6	0.05	0.67	0.42	3	30
6	1.05	-0.33	0.42	2	31
6	-1.95	0.67	-3.58	-1	32
6	0.05	0.67	-1.58	-2	33
6	1.05	2.68	0.42	1	34
6	0.05	2.68	1.42	1	35
6	0.05	0.67	1.42	1	36
6	0.05	-1.33	2.43	2	37
6	1.05	0.67	0.42	-1	38
6	0.05	-0.33	-1.58	-1	39
6	0.05	0.67	1.42	2	40
7	-2.68	-5.35	2.58	1	1
7	3.33	0.65	0.58	3	2
7	3.33	0.65	0.58	2	3
7	-0.67	-0.35	-3.43	-1	4
7	2.33	0.65	1.58	2	5
7	2.33	0.65	1.58	2	6
7	3.33	2.65	2.58	2	7
7	-2.68	0.65	-0.42	-1	8
7	3.33	0.65	1.58	-3	9
7	1.33	0.65	1.58	-1	10
7	2.33	0.65	0.58	-1	11
7	-2.68	0.65	1.58	-2	12
7	2.33	1.65	-0.42	-1	13
7	3.33	3.65	0.58	3	14
7	-2.68	0.65	-3.43	-1	15
7	3.33	-0.35	-1.42	2	16
7	0.33	0.65	-0.42	1	17
7	-2.68	-2.35	2.58	-1	18
7	-2.68	0.65	0.58	-1	19
7	0.33	-5.35	0.58	-1	20
7	1.33	0.65	1.58	-1	21
7	-0.67	0.65	0.58	-1	22
7	-0.67	0.65	-0.42	-2	23
7	-2.68	0.65	-3.43	-2	24
7	-2.68	0.65	-0.42	-1	25
7	1.33	1.65	0.58	1	26
7	-2.68	0.65	-0.42	1	27
7	0.33	0.65	-1.42	-3	28
7	-2.68	0.65	-3.43	-2	29
7	-0.67	-5.35	0.58	-3	30
7	1.33	0.65	-0.42	1	31
7	1.33	0.65	0.58	1	32
7	-2.68	-5.35	-1.42	-3	33
7	3.33	1.65	-0.42	3	34
7	-2.68	0.65	-0.42	1	35
7	-0.67	1.65	0.58	1	36
7	3.33	0.65	2.58	3	37
7	-2.68	0.65	-3.43	-2	38
7	-2.68	0.65	-3.43	-2	39
7	-2.68	-5.35	2.58	-3	40
8	0.15	0.42	0.55	3	1
8	0.15	1.42	0.55	3	2
8	0.15	0.42	0.55	3	3
8	0.15	1.42	-0.45	3	4
8	0.15	-4.58	-4.45	1	5
8	0.15	0.42	0.55	3	6
8	0.15	0.42	-0.45	3	7
8	0.15	1.42	0.55	2	8
8	0.15	1.42	0.55	3	9
8	0.15	0.42	-0.45	3	10
8	0.15	1.42	0.55	3	11
8	0.15	1.42	0.55	3	12
8	-0.85	0.42	0.55	3	13
8	0.15	1.42	0.55	3	14
8	0.15	-0.58	-0.45	3	15
8	0.15	0.42	-0.45	1	16
8	-1.85	-4.58	-1.45	-1	17
8	0.15	0.42	0.55	3	18
8	0.15	0.42	0.55	3	19
8	0.15	0.42	-0.45	1	20
8	0.15	1.42	0.55	3	21
8	0.15	0.42	0.55	1	22
8	0.15	0.42	0.55	3	23
8	-0.85	-4.58	-0.45	2	24
8	0.15	0.42	0.55	3	25
8	0.15	-0.58	-1.45	3	26
8	0.15	1.42	0.55	3	27
8	0.15	0.42	0.55	3	28
8	-0.85	-2.58	-0.45	1	29
8	0.15	0.42	-0.45	1	30
8	-0.85	-2.58	-1.45	2	31
8	0.15	0.42	-0.45	2	32
8	0.15	1.42	0.55	1	33
8	0.15	1.42	0.55	2	34
8	0.15	0.42	0.55	1	35
8	0.15	0.42	0.55	3	36
8	0.15	-4.58	0.55	3	37
8	0.15	0.42	0.55	3	38
8	0.15	0.42	0.55	3	39
8	0.15	0.42	-0.45	3	40
9	1.03	1.33	1.28	3	1
9	1.03	3.33	1.28	2	2
9	1.03	0.33	-0.72	1	3
9	0.03	1.33	0.28	3	4
9	-0.97	-0.67	-4.73	1	5
9	0.03	0.33	1.28	-1	6
9	-0.97	-1.67	-2.72	2	7
9	1.03	0.33	0.28	-1	8
9	1.03	3.33	0.28	1	9
9	0.03	-0.67	-0.72	1	10
9	0.03	3.33	1.28	1	11
9	-0.97	1.33	1.28	-2	12
9	0.03	1.33	1.28	2	13
9	1.03	3.33	0.28	3	14
9	0.03	-2.68	0.28	1	15
9	1.03	0.33	0.28	1	16
9	-0.97	0.33	-3.72	3	17
9	-1.97	-0.67	-0.72	1	18
9	0.03	0.33	0.28	-1	19
9	0.03	-0.67	-2.72	-1	20
9	0.03	-1.67	0.28	-2	21
9	0.03	-3.68	-2.72	1	22
9	0.03	-0.67	0.28	3	23
9	0.03	0.33	0.28	2	24
9	1.03	0.33	1.28	3	25
9	0.03	1.33	-0.72	-1	26
9	0.03	-1.67	-0.72	1	27
9	0.03	0.33	1.28	1	28
9	-0.97	-0.67	1.28	1	29
9	-1.97	-1.67	0.28	2	30
9	-0.97	-2.68	1.28	3	31
9	1.03	-0.67	-0.72	3	32
9	-0.97	-0.67	1.28	1	33
9	0.03	1.33	0.28	3	34
9	0.03	0.33	1.28	1	35
9	-0.97	-5.68	0.28	-3	36
9	1.03	0.33	1.28	3	37
9	-0.97	1.33	0.28	1	38
9	1.03	1.33	0.28	1	39
9	1.03	-0.67	0.28	-1	40
10	2.53	-0.8	2.72	-2	1
10	0.53	-1.8	2.72	1	2
10	2.53	-3.8	-1.28	-2	3
10	0.53	1.2	-3.28	-1	4
10	0.53	1.2	0.72	1	5
10	1.53	-0.8	-1.28	-3	6
10	0.53	1.2	2.72	1	7
10	1.53	2.2	0.72	-2	8
10	1.53	-2.8	0.72	-3	9
10	0.53	-2.8	2.72	-2	10
10	-2.47	2.2	-1.28	1	11
10	-1.47	1.2	-3.28	-2	12
10	-0.47	-0.8	-1.28	-3	13
10	2.53	-1.8	-1.28	3	14
10	-0.47	1.2	-3.28	1	15
10	1.53	-3.8	0.72	-1	16
10	0.53	0.2	-1.28	-1	17
10	-0.47	-1.8	2.72	-1	18
10	0.53	-1.8	2.72	1	19
10	-0.47	1.2	0.72	1	20
10	-1.47	1.2	2.72	1	21
10	-1.47	1.2	0.72	1	22
10	0.53	1.2	0.72	-1	23
10	-1.47	1.2	-3.28	-2	24
10	1.53	1.2	-2.28	2	25
10	0.53	0.2	2.72	-1	26
10	0.53	-1.8	-1.28	-2	27
10	-1.47	-1.8	0.72	-1	28
10	-3.47	1.2	-3.28	-2	29
10	0.53	-1.8	0.72	-3	30
10	-1.47	1.2	-3.28	1	31
10	0.53	-1.8	2.72	3	32
10	-2.47	1.2	1.72	1	33
10	1.53	1.2	-2.28	1	34
10	0.53	1.2	-1.28	1	35
10	-3.47	2.2	2.72	3	36
10	0.53	1.2	1.72	1	37
10	0.53	1.2	-1.28	1	38
10	-0.47	1.2	-3.28	-1	39
10	-1.47	0.2	1.72	-2	40
11	0.85	-3.35	2.05	3	1
11	0.85	2.65	2.05	3	2
11	0.85	-0.35	0.05	3	3
11	-1.15	-1.35	0.05	2	4
11	0.85	3.65	2.05	2	5
11	0.85	0.65	-1.95	3	6
11	-0.15	-3.35	0.05	2	7
11	0.85	0.65	2.05	3	8
11	-0.15	0.65	1.05	2	9
11	0.85	2.65	2.05	2	10
11	0.85	0.65	2.05	2	11
11	-0.15	-3.35	2.05	1	12
11	0.85	1.65	1.05	2	13
11	0.85	3.65	2.05	3	14
11	-1.15	-0.35	-0.95	2	15
11	-0.15	1.65	0.05	2	16
11	0.85	0.65	-2.95	1	17
11	0.85	1.65	2.05	2	18
11	0.85	2.65	2.05	3	19
11	-2.15	-2.35	-2.95	-1	20
11	-2.15	-2.35	-3.95	-1	21
11	-1.15	-1.35	-2.95	-1	22
11	0.85	-1.35	0.05	2	23
11	-1.15	-1.35	-3.95	2	24
11	0.85	2.65	2.05	3	25
11	-0.15	-0.35	1.05	2	26
11	0.85	0.65	1.05	3	27
11	0.85	1.65	0.05	3	28
11	-1.15	-1.35	-3.95	1	29
11	0.85	-7.35	2.05	2	30
11	0.85	0.65	-1.95	2	31
11	-1.15	-1.35	-3.95	1	32
11	-5.15	-2.35	-3.95	-3	33
11	0.85	1.65	1.05	3	34
11	0.85	2.65	1.05	3	35
11	-2.15	-0.35	-0.95	1	36
11	0.85	2.65	0.05	3	37
11	0.85	3.65	2.05	2	38
11	-1.15	-1.35	0.05	1	39
11	0.85	-4.35	1.05	3	40
12	1.08	0.05	0.22	2	1
12	1.08	2.05	2.22	2	2
12	1.08	2.05	1.22	2	3
12	1.08	-1.95	-0.78	2	4
12	1.08	-0.95	0.22	3	5
12	1.08	2.05	1.22	3	6
12	1.08	3.05	1.22	3	7
12	1.08	-1.95	0.22	1	8
12	1.08	0.05	0.22	1	9
12	1.08	1.05	1.22	2	10
12	0.08	2.05	1.22	1	11
12	1.08	-1.95	1.22	-2	12
12	1.08	0.05	-0.78	2	13
12	1.08	3.05	-0.78	3	14
12	1.08	-0.95	-2.78	3	15
12	1.08	0.05	-2.78	3	16
12	1.08	0.05	-0.78	3	17
12	1.08	1.05	1.22	3	18
12	0.08	-0.95	2.22	3	19
12	-1.92	-0.95	0.22	3	20
12	-0.92	1.05	1.22	2	21
12	-2.93	-0.95	1.22	2	22
12	-0.92	-0.95	-0.78	2	23
12	-1.92	-0.95	-1.78	2	24
12	1.08	2.05	0.22	3	25
12	1.08	1.05	2.22	3	26
12	1.08	-1.95	-1.78	3	27
12	0.08	0.05	0.22	1	28
12	-3.93	-0.95	-3.78	-2	29
12	-0.92	0.05	0.22	1	30
12	-0.92	-0.95	-2.78	1	31
12	-1.92	-1.95	-2.78	1	32
12	-1.92	-1.95	1.22	2	33
12	1.08	2.05	-0.78	2	34
12	1.08	1.05	0.22	2	35
12	-3.93	-1.95	1.22	2	36
12	1.08	2.05	0.22	2	37
12	0.08	-0.95	0.22	2	38
12	-1.92	-0.95	-0.78	1	39
12	-0.92	-1.95	1.22	2	40
13	1.17	1.28	1.72	3	1
13	1.17	2.28	1.72	3	2
13	1.17	3.28	1.72	3	3
13	1.17	-1.73	-1.28	3	4
13	0.17	1.28	1.72	2	5
13	1.17	2.28	1.72	3	6
13	1.17	2.28	0.72	3	7
13	1.17	-0.73	0.72	1	8
13	1.17	2.28	1.72	3	9
13	1.17	2.28	0.72	3	10
13	1.17	0.27	-0.28	1	11
13	0.17	-2.73	0.72	1	12
13	1.17	2.28	0.72	3	13
13	1.17	1.28	-0.28	3	14
13	-1.83	-2.73	-0.28	-2	15
13	1.17	3.28	0.72	3	16
13	1.17	2.28	0.72	3	17
13	-0.83	-0.73	0.72	3	18
13	1.17	1.28	0.72	3	19
13	1.17	0.27	1.72	3	20
13	1.17	1.28	0.72	3	21
13	-1.83	-1.73	0.72	1	22
13	-0.83	-0.73	-2.28	1	23
13	-0.83	-2.73	-3.28	-1	24
13	-0.83	-0.73	-0.28	1	25
13	1.17	-2.73	0.72	3	26
13	1.17	2.28	0.72	3	27
13	-1.83	-2.73	-0.28	-2	28
13	-4.83	-2.73	-3.28	-2	29
13	1.17	2.28	0.72	3	30
13	-1.83	-2.73	-2.28	-1	31
13	0.17	-0.73	-2.28	1	32
13	-4.83	-2.73	-2.28	-2	33
13	1.17	1.28	0.72	3	34
13	0.17	0.27	-1.28	1	35
13	-4.83	-2.73	-3.28	-2	36
13	1.17	1.28	1.72	3	37
13	-0.83	-2.73	-2.28	1	38
13	-1.83	-2.73	-0.28	1	39
13	1.17	0.27	0.72	3	40
14	-0.92	0.95	1.25	2	1
14	1.08	2.95	1.25	2	2
14	2.08	2.95	0.25	2	3
14	1.08	-0.05	0.25	2	4
14	2.08	3.95	1.25	3	5
14	1.08	0.95	0.25	1	6
14	1.08	0.95	2.25	3	7
14	1.08	1.95	0.25	2	8
14	1.08	0.95	0.25	2	9
14	1.08	0.95	1.25	1	10
14	-1.92	-1.05	0.25	2	11
14	-1.92	-2.05	0.25	-2	12
14	1.08	-1.05	0.25	1	13
14	2.08	2.95	0.25	3	14
14	-2.93	-1.05	-2.75	-2	15
14	1.08	0.95	0.25	1	16
14	0.08	-1.05	-0.75	1	17
14	-2.93	-1.05	1.25	1	18
14	-0.92	-1.05	0.25	1	19
14	1.08	2.95	1.25	2	20
14	1.08	0.95	0.25	1	21
14	-2.93	-1.05	1.25	1	22
14	-0.92	-1.05	-2.75	1	23
14	0.08	-1.05	-2.75	1	24
14	1.08	2.95	0.25	1	25
14	1.08	-1.05	1.25	1	26
14	1.08	-0.05	0.25	1	27
14	-1.92	-1.05	0.25	-1	28
14	-0.92	-1.05	-2.75	-2	29
14	1.08	-5.05	1.25	-2	30
14	-0.92	-1.05	-2.75	-1	31
14	-1.92	-1.05	-1.75	2	32
14	-3.93	-3.05	-2.75	-2	33
14	2.08	1.95	0.25	2	34
14	0.08	-1.05	0.25	1	35
14	-2.93	-3.05	1.25	-1	36
14	0.08	-0.05	0.25	3	37
14	2.08	0.95	0.25	2	38
14	1.08	-0.05	-0.75	1	39
14	0.08	-1.05	0.25	1	40
15	1.3	1.53	0.65	3	1
15	0.3	-0.48	0.65	1	2
15	2.3	-0.48	-1.35	-3	3
15	1.3	-0.48	0.65	3	4
15	2.3	2.53	3.65	3	5
15	-0.7	-0.48	-1.35	-3	6
15	2.3	-0.48	2.65	3	7
15	-0.7	2.53	0.65	1	8
15	-0.7	-0.48	-1.35	3	9
15	-0.7	-0.48	-0.35	3	10
15	-0.7	0.53	-0.35	1	11
15	1.3	-0.48	2.65	1	12
15	2.3	1.53	-0.35	-1	13
15	2.3	-0.48	-0.35	3	14
15	1.3	-0.48	-0.35	3	15
15	1.3	-0.48	-0.35	2	16
15	2.3	1.53	-0.35	3	17
15	-3.7	-0.48	-0.35	-1	18
15	-0.7	-0.48	0.65	1	19
15	-0.7	-0.48	-1.35	-2	20
15	-2.7	-0.48	-1.35	-2	21
15	-3.7	-0.48	-1.35	-2	22
15	1.3	-0.48	0.65	1	23
15	-2.7	-0.48	-1.35	-1	24
15	1.3	1.53	-0.35	3	25
15	1.3	-0.48	0.65	3	26
15	2.3	2.53	-0.35	1	27
15	1.3	-0.48	-0.35	3	28
15	-0.7	-0.48	-1.35	2	29
15	-0.7	-0.48	0.65	3	30
15	1.3	1.53	2.65	3	31
15	2.3	-1.48	-0.35	3	32
15	-3.7	-0.48	-1.35	-3	33
15	0.3	-0.48	-0.35	-2	34
15	-1.7	-0.48	-0.35	1	35
15	-3.7	-0.48	-1.35	-1	36
15	1.3	-0.48	3.65	3	37
15	-2.7	-0.48	-0.35	-2	38
15	1.3	-0.48	-0.35	3	39
15	-3.7	-0.48	-1.35	1	40
16	3.38	2.28	2.38	3	1
16	-2.63	3.28	1.38	3	2
16	3.38	-6.73	-2.63	3	3
16	3.38	2.28	3.38	3	4
16	-2.63	-0.73	2.38	-1	5
16	2.38	-0.73	-2.63	-3	6
16	3.38	5.28	3.38	-3	7
16	-2.63	-0.73	1.38	-3	8
16	3.38	5.28	-2.63	3	9
16	-2.63	-0.73	3.38	-3	10
16	-2.63	-3.73	-2.63	3	11
16	3.38	-3.73	-2.63	3	12
16	-2.63	-0.73	1.38	3	13
16	3.38	5.28	1.38	3	14
16	2.38	-0.73	-2.63	3	15
16	-2.63	-0.73	2.38	3	16
16	3.38	2.28	1.38	3	17
16	-2.63	0.28	-2.63	3	18
16	-2.63	-0.73	0.38	3	19
16	-2.63	-0.73	-2.63	-3	20
16	1.38	-1.73	1.38	-1	21
16	-2.63	-0.73	-2.63	1	22
16	3.38	5.28	-2.63	3	23
16	3.38	5.28	-2.63	3	24
16	-2.63	-3.73	-2.63	3	25
16	-2.63	2.28	3.38	3	26
16	-2.63	-0.73	1.38	3	27
16	-2.63	-0.73	1.38	3	28
16	-2.63	-1.73	-2.63	3	29
16	3.38	-0.73	3.38	3	30
16	-2.63	-0.73	-2.63	3	31
16	1.38	0.28	-2.63	3	32
16	-2.63	-6.73	-2.63	-3	33
16	3.38	2.28	-2.63	3	34
16	-2.63	-0.73	2.38	3	35
16	-2.63	-0.73	1.38	3	36
16	2.38	-2.73	-2.63	3	37
16	3.38	2.28	3.38	3	38
16	1.38	-0.73	3.38	3	39
16	-2.63	-0.73	1.38	-3	40
17	-0.25	0	0.88	3	1
17	1.75	2	0.88	2	2
17	-1.25	1	0.88	-3	3
17	2.75	4	1.88	1	4
17	1.75	2	0.88	-1	5
17	-0.25	-2	-0.13	-2	6
17	1.75	2	0.88	-2	7
17	-0.25	0	-0.13	-2	8
17	-1.25	0	-0.13	-2	9
17	-0.25	0	-0.13	-1	10
17	1.75	2	0.88	1	11
17	-0.25	0	-0.13	-1	12
17	1.75	1	0.88	-3	13
17	-2.25	0	-1.13	-3	14
17	0.75	0	-1.13	-3	15
17	0.75	0	-0.13	-3	16
17	-2.25	0	-2.13	-3	17
17	-0.25	-4	-1.13	-2	18
17	-0.25	-2	-0.13	-1	19
17	-2.25	0	-1.13	-1	20
17	-1.25	-2	-0.13	-2	21
17	-0.25	0	0.88	-2	22
17	0.75	0	-1.13	-3	23
17	0.75	0	-0.13	-3	24
17	-0.25	0	-1.13	-3	25
17	-0.25	0	-0.13	-1	26
17	-0.25	-2	-0.13	-3	27
17	-2.25	0	-0.13	-3	28
17	1.75	0	0.88	-2	29
17	-0.25	0	-1.13	-2	30
17	-2.25	0	-0.13	-3	31
17	-0.25	0	-1.13	-3	32
17	0.75	0	-0.13	-3	33
17	-0.25	-2	0.88	-2	34
17	-0.25	-2	-0.13	-3	35
17	-0.25	-2	0.88	-1	36
17	1.75	2	2.88	3	37
17	1.75	0	-1.13	1	38
17	-1.25	2	0.88	-3	39
17	-0.25	0	-1.13	-3	40
19	1.97	1.15	2.6	2	1
19	1.97	0.15	2.6	2	2
19	1.97	-0.85	1.6	2	3
19	-3.03	0.15	-3.4	1	4
19	1.97	3.15	2.6	2	5
19	1.97	0.15	-3.4	1	6
19	1.97	2.15	2.6	3	7
19	1.97	-1.85	1.6	2	8
19	0.97	-0.85	0.6	2	9
19	0.97	0.15	-2.4	1	10
19	0.97	0.15	1.6	2	11
19	0.97	0.15	0.6	2	12
19	1.97	0.15	2.6	2	13
19	1.97	1.15	0.6	2	14
19	-2.03	0.15	-3.4	1	15
19	1.97	2.15	1.6	2	16
19	-0.03	-0.85	0.6	1	17
19	0.97	-0.85	2.6	2	18
19	-2.03	-0.85	1.6	1	19
19	-2.03	-2.85	0.6	1	20
19	-2.03	0.15	0.6	1	21
19	-2.03	-0.85	0.6	1	22
19	-0.03	1.15	0.6	1	23
19	-1.03	0.15	-3.4	1	24
19	0.97	-0.85	-3.4	1	25
19	0.97	2.15	-0.4	1	26
19	1.97	1.15	1.6	2	27
19	-0.03	-0.85	-2.4	1	28
19	-4.03	0.15	-3.4	-1	29
19	1.97	-1.85	0.6	2	30
19	-4.03	0.15	-3.4	-1	31
19	-2.03	-0.85	-3.4	1	32
19	-4.03	-1.85	-1.4	-1	33
19	0.97	0.15	0.6	2	34
19	-0.03	-0.85	-0.4	1	35
19	-2.03	0.15	2.6	1	36
19	1.97	2.15	2.6	2	37
19	-0.03	0.15	0.6	1	38
19	-4.03	0.15	-3.4	-2	39
19	0.97	-1.85	0.6	2	40
20	-0.05	-0.05	-0.13	2	1
20	-1.05	-1.05	-0.13	1	2
20	-0.05	-1.05	-0.13	2	3
20	-0.05	-0.05	-0.13	2	4
20	-0.05	-0.05	-0.13	1	5
20	-0.05	-0.05	-0.13	2	6
20	-0.05	-0.05	-0.13	2	7
20	0.95	0.95	-0.13	2	8
20	-0.05	-0.05	-0.13	2	9
20	0.95	0.95	-0.13	2	10
20	-0.05	-0.05	0.88	1	11
20	-0.05	-0.05	-0.13	1	12
20	-0.05	-0.05	-0.13	2	13
20	-0.05	-0.05	0.88	2	14
20	-0.05	-0.05	0.88	1	15
20	-1.05	-0.05	-0.13	2	16
20	-0.05	-1.05	-0.13	2	17
20	-0.05	-0.05	-0.13	2	18
20	-0.05	-0.05	-0.13	2	19
20	-0.05	-0.05	-0.13	2	20
20	-0.05	-0.05	-0.13	2	21
20	0.95	-0.05	-0.13	2	22
20	-0.05	-1.05	-0.13	2	23
20	-0.05	-0.05	-0.13	2	24
20	-0.05	0.95	-0.13	2	25
20	-0.05	-0.05	-0.13	2	26
20	-0.05	-0.05	-0.13	2	27
20	-0.05	-0.05	-0.13	2	28
20	-0.05	-0.05	-0.13	1	29
20	-0.05	-0.05	-0.13	2	30
20	-0.05	-1.05	-0.13	3	31
20	-0.05	2.95	-0.13	3	32
20	-0.05	-0.05	-0.13	3	33
20	0.95	0.95	0.88	3	34
20	-0.05	-0.05	-0.13	2	35
20	-0.05	-0.05	0.88	3	36
20	-0.05	-0.05	-0.13	2	37
20	-0.05	0.95	-0.13	3	38
20	-0.05	-0.05	-0.13	2	39
20	-0.05	-1.05	-0.13	2	40
21	1.55	0.05	2.38	1	1
21	1.55	2.05	1.38	-1	2
21	-0.45	2.05	-0.63	-2	3
21	1.55	2.05	1.38	3	4
21	-1.45	0.05	1.38	1	5
21	1.55	2.05	-2.63	-2	6
21	-0.45	0.05	3.38	2	7
21	-0.45	-0.95	-2.63	1	8
21	0.55	-0.95	-2.63	-1	9
21	-0.45	-1.95	2.38	2	10
21	-1.45	0.05	1.38	1	11
21	-1.45	-1.95	-0.63	-1	12
21	1.55	2.05	1.38	2	13
21	1.55	0.05	-0.63	3	14
21	-0.45	-1.95	-2.63	2	15
21	1.55	3.05	-0.63	3	16
21	1.55	3.05	-2.63	3	17
21	-2.45	-1.95	-1.63	1	18
21	0.55	2.05	0.38	3	19
21	1.55	-0.95	1.38	3	20
21	1.55	1.05	2.38	3	21
21	0.55	1.05	2.38	2	22
21	-0.45	-0.95	0.38	2	23
21	-0.45	-1.95	-2.63	1	24
21	1.55	3.05	-0.63	2	25
21	-0.45	1.05	3.38	3	26
21	1.55	1.05	-2.63	1	27
21	-0.45	-2.95	0.38	1	28
21	-4.45	-1.95	-2.63	-1	29
21	0.55	-3.95	2.38	1	30
21	-3.45	-1.95	-2.63	-1	31
21	0.55	2.05	-1.63	2	32
21	-4.45	-1.95	-1.63	3	33
21	-0.45	-1.95	-2.63	3	34
21	0.55	3.05	0.38	3	35
21	-3.45	-1.95	1.38	1	36
21	1.55	1.05	3.38	2	37
21	1.55	3.05	1.38	3	38
21	0.55	1.05	-2.63	2	39
21	1.55	-5.95	2.38	1	40
22	0.67	1.83	1.42	3	1
22	0.67	1.83	1.42	3	2
22	0.67	1.83	-1.58	1	3
22	-0.33	0.83	1.42	3	4
22	-0.33	-2.18	0.42	3	5
22	-0.33	1.83	0.42	3	6
22	0.67	1.83	1.42	3	7
22	0.67	1.83	1.42	3	8
22	0.67	0.83	-1.58	3	9
22	0.67	-1.17	-1.58	3	10
22	0.67	-0.17	1.42	3	11
22	0.67	-0.17	-0.58	3	12
22	-0.33	0.83	1.42	3	13
22	0.67	1.83	1.42	3	14
22	-0.33	-0.17	1.42	3	15
22	0.67	-1.17	1.42	3	16
22	0.67	1.83	-1.58	3	17
22	-0.33	0.83	0.42	3	18
22	-0.33	-0.17	0.42	3	19
22	0.67	0.83	-0.58	3	20
22	-0.33	-2.18	-1.58	3	21
22	-1.33	1.83	0.42	3	22
22	0.67	-1.17	0.42	3	23
22	-0.33	-2.18	-0.58	3	24
22	-0.33	-1.17	-0.58	3	25
22	-0.33	-1.17	-1.58	3	26
22	0.67	1.83	1.42	3	27
22	0.67	1.83	1.42	3	28
22	-3.33	-2.18	-2.58	3	29
22	-0.33	-3.18	-1.58	3	30
22	-0.33	0.83	0.42	3	31
22	-0.33	-0.17	-1.58	3	32
22	-1.33	-4.18	-2.58	3	33
22	0.67	-1.17	-1.58	3	34
22	0.67	-0.17	0.42	3	35
22	-1.33	-0.17	-0.58	3	36
22	-1.33	-1.17	0.42	3	37
22	0.67	0.83	1.42	3	38
22	0.67	1.83	1.42	3	39
22	-0.33	-2.18	-1.58	3	40
24	1.45	-0.05	3.13	3	1
24	0.45	-0.05	0.13	3	2
24	-2.55	-0.05	-0.88	3	3
24	1.45	-0.05	-0.88	-1	4
24	1.45	-0.05	-0.88	1	5
24	-0.55	-0.05	-0.88	2	6
24	1.45	-0.05	4.13	2	7
24	1.45	-0.05	-0.88	1	8
24	2.45	-0.05	-0.88	1	9
24	-0.55	-0.05	-0.88	1	10
24	0.45	-0.05	-0.88	-1	11
24	-2.55	-0.05	-0.88	-1	12
24	-2.55	-0.05	-0.88	-2	13
24	2.45	1.95	0.13	3	14
24	0.45	-0.05	-0.88	-3	15
24	2.45	-0.05	1.13	-2	16
24	-2.55	-0.05	-0.88	3	17
24	0.45	-0.05	-0.88	2	18
24	0.45	-0.05	-0.88	-1	19
24	3.45	-0.05	3.13	-2	20
24	0.45	-0.05	1.13	-1	21
24	-0.55	-0.05	1.13	1	22
24	0.45	-0.05	-0.88	3	23
24	0.45	-0.05	-0.88	1	24
24	2.45	-0.05	-0.88	1	25
24	0.45	-0.05	4.13	1	26
24	0.45	-0.05	-0.88	-1	27
24	1.45	-0.05	-0.88	2	28
24	-2.55	-0.05	-0.88	1	29
24	1.45	-0.05	2.13	-1	30
24	-1.55	-0.05	-0.88	-3	31
24	-2.55	-0.05	-0.88	-1	32
24	-2.55	-0.05	3.13	-3	33
24	1.45	-0.05	-0.88	1	34
24	0.45	-0.05	-0.88	1	35
24	-2.55	-0.05	-0.88	-2	36
24	-2.55	-0.05	-0.88	-1	37
24	-2.55	-0.05	-0.88	3	38
24	-2.55	-0.05	-0.88	-2	39
24	1.45	-0.05	1.13	-1	40
25	0.4	1.08	0.08	2	1
25	0.4	-0.93	0.08	2	2
25	0.4	-1.93	0.08	2	3
25	-0.6	0.07	0.08	2	4
25	0.4	1.08	0.08	2	5
25	-0.6	0.07	0.08	2	6
25	0.4	0.07	0.08	2	7
25	-0.6	0.07	0.08	2	8
25	-0.6	1.08	0.08	2	9
25	0.4	0.07	0.08	2	10
25	-0.6	0.07	0.08	2	11
25	0.4	1.08	0.08	2	12
25	0.4	0.07	0.08	2	13
25	-0.6	1.08	0.08	2	14
25	-0.6	-0.93	0.08	2	15
25	0.4	1.08	0.08	2	16
25	-0.6	-1.93	0.08	2	17
25	0.4	1.08	0.08	2	18
25	-0.6	-1.93	0.08	2	19
25	0.4	1.08	0.08	2	20
25	-0.6	-0.93	-0.92	2	21
25	0.4	1.08	0.08	2	22
25	-0.6	-1.93	0.08	2	23
25	-0.6	0.07	0.08	2	24
25	0.4	0.07	0.08	2	25
25	-0.6	-0.93	-0.92	2	26
25	0.4	-1.93	0.08	2	27
25	0.4	0.07	0.08	2	28
25	0.4	1.08	0.08	2	29
25	0.4	-1.93	0.08	2	30
25	0.4	1.08	0.08	1	31
25	0.4	1.08	0.08	1	32
25	0.4	1.08	0.08	1	33
25	0.4	-1.93	0.08	1	34
25	0.4	0.07	0.08	1	35
25	-0.6	1.08	0.08	1	36
25	0.4	1.08	0.08	1	37
25	-0.6	0.07	0.08	2	38
25	0.4	1.08	0.08	1	39
25	-0.6	-0.93	-0.92	2	40
26	1.45	-0.05	3.83	3	1
26	3.45	-0.05	3.83	3	2
26	3.45	-0.05	-0.17	3	3
26	3.45	-0.05	-2.18	3	4
26	0.45	-0.05	-2.18	3	5
26	0.45	-0.05	-2.18	3	6
26	-2.55	-0.05	-0.17	3	7
26	-2.55	-0.05	1.83	3	8
26	0.45	-0.05	3.83	3	9
26	2.45	-0.05	2.83	3	10
26	-2.55	-0.05	-2.18	3	11
26	1.45	-0.05	-2.18	3	12
26	3.45	-0.05	0.83	3	13
26	3.45	-0.05	1.83	3	14
26	0.45	-0.05	-2.18	3	15
26	-2.55	-0.05	1.83	3	16
26	3.45	-0.05	-2.18	3	17
26	1.45	0.95	2.83	3	18
26	0.45	-0.05	3.83	3	19
26	3.45	-0.05	1.83	3	20
26	-2.55	-0.05	1.83	3	21
26	-2.55	-0.05	1.83	3	22
26	-2.55	-0.05	-2.18	3	23
26	-2.55	-0.05	-2.18	-2	24
26	-2.55	-0.05	-2.18	3	25
26	3.45	-0.05	1.83	3	26
26	0.45	-0.05	0.83	3	27
26	-2.55	-0.05	-2.18	3	28
26	-2.55	-0.05	-2.18	-2	29
26	0.45	-0.05	1.83	-2	30
26	-2.55	-0.05	-2.18	-2	31
26	0.45	-0.05	-1.17	-2	32
26	-2.55	0.95	2.83	3	33
26	1.45	-0.05	-2.18	-2	34
26	-2.55	-0.05	-2.18	-2	35
26	-2.55	-0.05	-2.18	-2	36
26	0.45	-0.05	-2.18	-2	37
26	0.45	-0.05	-2.18	-2	38
26	-2.55	-0.05	-2.18	-2	39
26	0.45	-0.05	2.83	-2	40
27	1.1	3.1	1.13	-3	1
27	-0.9	3.1	-1.88	3	2
27	0.1	3.1	-0.88	2	3
27	1.1	5.1	0.13	1	4
27	0.1	-0.9	1.13	3	5
27	-0.9	-1.9	1.13	1	6
27	1.1	-0.9	1.13	2	7
27	1.1	-0.9	1.13	3	8
27	0.1	0.1	1.13	1	9
27	1.1	3.1	0.13	1	10
27	0.1	-1.9	0.13	2	11
27	1.1	-0.9	1.13	1	12
27	1.1	-1.9	-0.88	3	13
27	0.1	-0.9	-0.88	-1	14
27	-0.9	1.1	-1.88	1	15
27	0.1	-0.9	1.13	2	16
27	0.1	0.1	0.13	3	17
27	0.1	-0.9	1.13	3	18
27	0.1	-3.9	1.13	1	19
27	-0.9	-0.9	1.13	-1	20
27	0.1	-0.9	1.13	1	21
27	-0.9	1.1	0.13	3	22
27	-0.9	-0.9	-0.88	3	23
27	0.1	-0.9	1.13	1	24
27	0.1	-1.9	-0.88	3	25
27	0.1	-0.9	-0.88	2	26
27	-0.9	0.1	-0.88	1	27
27	1.1	3.1	-0.88	-1	28
27	0.1	-0.9	1.13	-3	29
27	0.1	-0.9	0.13	-1	30
27	0.1	-0.9	0.13	3	31
27	1.1	5.1	0.13	2	32
27	-0.9	-1.9	-4.88	-2	33
27	-0.9	-2.9	1.13	3	34
27	0.1	1.1	-1.88	-1	35
27	0.1	3.1	1.13	2	36
27	0.1	0.1	-2.88	1	37
27	-1.9	-0.9	0.13	1	38
27	-1.9	-0.9	0.13	1	39
27	0.1	-0.9	1.13	3	40
28	0.38	-0.55	1.92	3	1
28	2.38	2.45	2.93	1	2
28	2.38	-1.55	-3.08	-1	3
28	1.38	0.45	1.92	2	4
28	1.38	0.45	1.92	3	5
28	-2.63	-0.55	-3.08	1	6
28	1.38	2.45	2.93	-1	7
28	-1.63	-1.55	-2.08	-2	8
28	1.38	3.45	0.92	1	9
28	1.38	0.45	1.92	1	10
28	1.38	1.45	0.92	1	11
28	1.38	-0.55	0.92	-2	12
28	-1.63	-0.55	-2.08	-2	13
28	2.38	4.45	0.92	3	14
28	-1.63	-1.55	-2.08	-2	15
28	0.38	-0.55	-3.08	1	16
28	1.38	0.45	-2.08	-2	17
28	-2.63	-1.55	1.92	-2	18
28	2.38	2.45	2.93	-2	19
28	0.38	1.45	1.92	-1	20
28	-0.63	-1.55	2.93	1	21
28	0.38	-1.55	1.92	1	22
28	0.38	-0.55	-2.08	-3	23
28	0.38	-0.55	-3.08	-3	24
28	-3.63	-1.55	-3.08	-3	25
28	0.38	2.45	1.92	-3	26
28	-1.63	-0.55	-0.08	-3	27
28	0.38	-0.55	0.92	1	28
28	-3.63	-1.55	-3.08	-3	29
28	1.38	1.45	0.92	1	30
28	-2.63	-1.55	-3.08	-3	31
28	1.38	-2.55	-3.08	-3	32
28	-3.63	-1.55	-3.08	-3	33
28	0.38	-0.55	-2.08	-2	34
28	-2.63	-2.55	0.92	-1	35
28	-1.63	0.45	2.93	-1	36
28	1.38	1.45	1.92	1	37
28	0.38	0.45	0.92	2	38
28	1.38	0.45	1.92	1	39
28	0.38	-0.55	-1.08	-2	40
29	1	0.98	1	2	1
29	0	0.98	1	1	2
29	-1	0.98	0	1	3
29	0	0.98	-3	-2	4
29	1	1.98	0	2	5
29	0	-1.03	-1	2	6
29	0	-1.03	0	3	7
29	0	-0.02	0	2	8
29	0	-0.02	0	2	9
29	0	-0.02	0	1	10
29	0	-0.02	0	2	11
29	0	-1.03	1	2	12
29	0	-0.02	-1	-1	13
29	2	1.98	0	3	14
29	0	0.98	0	-1	15
29	1	-0.02	0	-2	16
29	0	-0.02	0	-2	17
29	0	-0.02	2	1	18
29	-1	-0.02	0	2	19
29	-1	-0.02	1	1	20
29	-1	-1.03	1	1	21
29	-1	-1.03	1	-2	22
29	0	-1.03	0	1	23
29	0	-1.03	-1	1	24
29	0	0.98	0	1	25
29	0	0.98	0	1	26
29	0	-0.02	0	1	27
29	0	-0.02	0	1	28
29	0	-1.03	-2	-2	29
29	0	-1.03	0	-2	30
29	1	1.98	0	1	31
29	0	-1.03	0	-2	32
29	-1	-1.03	0	-2	33
29	0	0.98	-1	-2	34
29	1	1.98	0	1	35
29	-1	-1.03	1	-2	36
29	0	-0.02	0	1	37
29	0	-1.03	0	-2	38
29	0	-1.03	0	-2	39
29	0	-1.03	0	1	40
31	1.67	4.55	2.83	3	1
31	1.67	1.55	-1.17	3	2
31	1.67	2.55	0.83	3	3
31	1.67	2.55	2.83	3	4
31	1.67	-1.45	-3.18	3	5
31	1.67	2.55	0.83	3	6
31	1.67	1.55	2.83	3	7
31	1.67	2.55	1.83	3	8
31	1.67	-1.45	0.83	3	9
31	1.67	1.55	2.83	1	10
31	1.67	-1.45	2.83	3	11
31	-1.33	-1.45	-3.18	3	12
31	1.67	1.55	0.83	1	13
31	1.67	0.55	0.83	3	14
31	-4.33	-1.45	-3.18	-2	15
31	1.67	-1.45	0.83	3	16
31	-0.33	0.55	0.83	3	17
31	-1.33	-2.45	-3.18	-1	18
31	-1.33	-0.45	0.83	-1	19
31	-1.33	-1.45	-3.18	-2	20
31	-1.33	-1.45	-3.18	-2	21
31	-4.33	-1.45	-3.18	-2	22
31	-0.33	-1.45	-3.18	3	23
31	-1.33	-1.45	-3.18	3	24
31	1.67	2.55	0.83	3	25
31	-0.33	-1.45	2.83	-1	26
31	1.67	-1.45	0.83	3	27
31	-1.33	-1.45	-2.18	-2	28
31	-4.33	-1.45	-3.18	-2	29
31	-1.33	-1.45	1.83	-1	30
31	1.67	1.55	0.83	3	31
31	-1.33	-1.45	-3.18	3	32
31	-4.33	-1.45	-3.18	-3	33
31	1.67	1.55	-0.17	3	34
31	1.67	2.55	1.83	3	35
31	-4.33	-1.45	0.83	-3	36
31	1.67	1.55	0.83	3	37
31	0.67	0.55	2.83	3	38
31	1.67	-0.45	2.83	3	39
31	-1.33	-1.45	2.83	-1	40
32	2.35	5.2	1.55	2	1
32	-0.65	0.2	0.55	-1	2
32	2.35	5.2	1.55	2	3
32	2.35	5.2	0.55	3	4
32	0.35	-0.8	0.55	2	5
32	0.35	-0.8	-0.45	-2	6
32	-1.65	-0.8	-0.45	2	7
32	-0.65	-0.8	-0.45	2	8
32	0.35	-0.8	-0.45	2	9
32	0.35	-0.8	0.55	2	10
32	2.35	5.2	0.55	3	11
32	0.35	-0.8	-0.45	-1	12
32	2.35	-0.8	-1.45	2	13
32	0.35	-0.8	-1.45	3	14
32	0.35	-1.8	0.55	-1	15
32	0.35	-0.8	0.55	1	16
32	0.35	0.2	-1.45	-1	17
32	-1.65	-0.8	1.55	2	18
32	-0.65	-0.8	1.55	2	19
32	-0.65	-0.8	1.55	-1	20
32	0.35	-0.8	-0.45	1	21
32	-0.65	-0.8	-0.45	1	22
32	-0.65	-0.8	0.55	1	23
32	0.35	-0.8	-0.45	-1	24
32	-1.65	-0.8	-1.45	2	25
32	0.35	-0.8	1.55	2	26
32	-0.65	-0.8	-0.45	-1	27
32	1.35	3.2	2.55	-1	28
32	-2.65	0.2	-0.45	-3	29
32	-0.65	-0.8	0.55	2	30
32	-1.65	1.2	-2.45	2	31
32	-1.65	0.2	0.55	-1	32
32	-1.65	-0.8	-0.45	2	33
32	0.35	1.2	-2.45	3	34
32	-0.65	-2.8	0.55	3	35
32	-1.65	-2.8	-2.45	1	36
32	1.35	-0.8	0.55	2	37
32	0.35	0.2	0.55	3	38
32	1.35	-0.8	0.55	3	39
32	-0.65	-0.8	-1.45	3	40
34	-1.65	-0.4	3.35	-1	1
34	1.35	2.6	-1.65	3	2
34	-0.65	-0.4	2.35	-2	3
34	4.35	2.6	2.35	3	4
34	0.35	-2.4	-1.65	2	5
34	3.35	1.6	2.35	3	6
34	3.35	1.6	3.35	1	7
34	-1.65	1.6	2.35	1	8
34	0.35	0.6	-2.65	1	9
34	-1.65	-2.4	1.35	-2	10
34	3.35	2.6	1.35	2	11
34	-1.65	-4.4	0.35	-3	12
34	-1.65	-0.4	-2.65	2	13
34	4.35	2.6	-1.65	3	14
34	0.35	0.6	-1.65	1	15
34	-1.65	0.6	-1.65	-2	16
34	-0.65	1.6	-1.65	3	17
34	-1.65	-1.4	-1.65	1	18
34	3.35	1.6	3.35	3	19
34	-0.65	-3.4	2.35	3	20
34	-0.65	-4.4	3.35	3	21
34	1.35	0.6	2.35	3	22
34	-1.65	1.6	-1.65	1	23
34	-1.65	0.6	-2.65	-1	24
34	-1.65	-0.4	-2.65	1	25
34	-1.65	-2.4	1.35	-2	26
34	0.35	-0.4	-2.65	-2	27
34	-1.65	0.6	-0.65	3	28
34	-1.65	0.6	-2.65	-1	29
34	-0.65	-1.4	1.35	-3	30
34	-1.65	0.6	-2.65	1	31
34	-1.65	-0.4	-2.65	1	32
34	-1.65	-2.4	-1.65	2	33
34	0.35	1.6	-0.65	3	34
34	0.35	0.6	1.35	3	35
34	-1.65	1.6	2.35	3	36
34	2.35	-2.4	-1.65	3	37
34	4.35	1.6	3.35	3	38
34	-1.65	-0.4	-2.65	2	39
34	-0.65	-0.4	1.35	-2	40
35	-0.55	-0.38	1.58	1	1
35	1.45	1.63	0.58	-3	2
35	1.45	1.63	0.58	2	3
35	1.45	1.63	1.58	3	4
35	0.45	-0.38	0.58	-3	5
35	0.45	1.63	-1.42	-3	6
35	1.45	-0.38	0.58	-3	7
35	1.45	-0.38	0.58	-3	8
35	1.45	0.63	0.58	3	9
35	0.45	0.63	1.58	3	10
35	-0.55	-0.38	0.58	3	11
35	-4.55	-5.38	0.58	-2	12
35	1.45	-0.38	0.58	3	13
35	1.45	0.63	-2.43	3	14
35	-0.55	-2.38	0.58	3	15
35	0.45	-0.38	0.58	2	16
35	1.45	1.63	-0.42	2	17
35	-0.55	-0.38	0.58	2	18
35	-4.55	-2.38	0.58	3	19
35	-4.55	-5.38	-3.43	-3	20
35	-4.55	-5.38	-2.43	-3	21
35	-4.55	-2.38	-3.43	-3	22
35	1.45	1.63	0.58	3	23
35	1.45	1.63	-3.43	3	24
35	1.45	3.63	1.58	2	25
35	0.45	0.63	1.58	2	26
35	0.45	-0.38	-2.43	2	27
35	1.45	-0.38	0.58	2	28
35	0.45	0.63	-3.43	1	29
35	0.45	0.63	0.58	2	30
35	1.45	0.63	0.58	3	31
35	0.45	-0.38	0.58	3	32
35	-4.55	-0.38	0.58	1	33
35	1.45	2.63	0.58	3	34
35	1.45	0.63	1.58	3	35
35	-1.55	-0.38	-2.43	3	36
35	0.45	-1.38	-0.42	1	37
35	1.45	3.63	1.58	3	38
35	1.45	3.63	2.58	3	39
35	0.45	-0.38	0.58	2	40
36	2.7	1.4	2.53	1	1
36	2.7	2.4	2.53	3	2
36	1.7	2.4	-1.48	2	3
36	2.7	1.4	-0.48	3	4
36	2.7	1.4	-1.48	3	5
36	1.7	2.4	-1.48	2	6
36	2.7	2.4	3.53	-1	7
36	0.7	2.4	-0.48	-1	8
36	-3.3	-4.6	2.53	-1	9
36	0.7	-0.6	2.53	-1	10
36	1.7	2.4	1.53	2	11
36	0.7	-2.6	-0.48	-1	12
36	-2.3	-2.6	-1.48	-2	13
36	1.7	1.4	-1.48	2	14
36	-2.3	-1.6	-2.48	-1	15
36	0.7	-0.6	-1.48	-2	16
36	2.7	2.4	-1.48	1	17
36	-2.3	-3.6	2.53	-1	18
36	1.7	2.4	2.53	1	19
36	1.7	1.4	2.53	2	20
36	0.7	1.4	1.53	2	21
36	-2.3	0.4	2.53	1	22
36	1.7	0.4	-2.48	2	23
36	1.7	1.4	-2.48	2	24
36	-3.3	-0.6	-1.48	-2	25
36	-1.3	-0.6	2.53	1	26
36	-2.3	-5.6	-2.48	-2	27
36	-3.3	-1.6	1.53	-2	28
36	-3.3	-0.6	-2.48	1	29
36	-2.3	-3.6	2.53	-3	30
36	-1.3	-0.6	-2.48	-2	31
36	2.7	0.4	-2.48	1	32
36	-3.3	-4.6	-0.48	1	33
36	0.7	-0.6	-2.48	2	34
36	-3.3	-0.6	-0.48	1	35
36	-2.3	1.4	-0.48	3	36
36	0.7	-0.6	-0.48	2	37
36	2.7	3.4	1.53	3	38
36	0.7	2.4	-1.48	2	39
36	-2.3	-1.6	1.53	-2	40
37	-0.2	2.33	2.95	2	1
37	1.8	3.33	0.95	-1	2
37	1.8	2.33	-1.05	2	3
37	0.8	-0.68	-1.05	3	4
37	-0.2	0.32	0.95	-2	5
37	0.8	0.32	-2.05	-1	6
37	0.8	0.32	2.95	2	7
37	1.8	-1.68	0.95	-1	8
37	1.8	-0.68	1.95	2	9
37	0.8	1.33	-2.05	1	10
37	-1.2	0.32	-1.05	3	11
37	-1.2	-1.68	0.95	-2	12
37	-0.2	-0.68	1.95	1	13
37	1.8	3.33	-2.05	3	14
37	-1.2	-0.68	-3.05	1	15
37	1.8	1.33	-0.05	2	16
37	-2.2	-0.68	-2.05	1	17
37	-2.2	-3.68	2.95	-1	18
37	0.8	-1.68	2.95	3	19
37	0.8	1.33	1.95	3	20
37	1.8	-0.68	1.95	3	21
37	-0.2	-0.68	1.95	3	22
37	-1.2	0.32	-0.05	1	23
37	-1.2	-0.68	-3.05	1	24
37	1.8	-0.68	-3.05	2	25
37	1.8	0.32	-1.05	3	26
37	0.8	-0.68	0.95	2	27
37	0.8	-2.68	-0.05	1	28
37	-1.2	-0.68	-3.05	1	29
37	-0.2	-2.68	0.95	-2	30
37	-4.2	-0.68	-3.05	-2	31
37	1.8	-1.68	-0.05	3	32
37	-4.2	-0.68	0.95	-3	33
37	1.8	2.33	-0.05	3	34
37	-3.2	-0.68	-2.05	-2	35
37	-2.2	0.32	2.95	1	36
37	1.8	2.33	2.95	3	37
37	1.8	4.33	-1.05	3	38
37	-0.2	-0.68	-2.05	1	39
37	-3.2	-0.68	-1.05	-2	40
38	0.35	0.98	-2.03	-3	1
38	0.35	-2.03	2.98	2	2
38	1.35	-3.03	-1.03	2	3
38	0.35	1.98	-2.03	-1	4
38	0.35	1.98	0.98	2	5
38	0.35	0.98	-0.02	3	6
38	0.35	-1.03	2.98	2	7
38	2.35	2.98	1.98	3	8
38	-1.65	-2.03	-1.03	2	9
38	-1.65	-1.03	-1.03	1	10
38	-3.65	-2.03	1.98	-2	11
38	0.35	0.98	-2.03	-3	12
38	0.35	0.98	-2.03	-3	13
38	-0.65	1.98	-0.02	2	14
38	-1.65	-0.03	-2.03	2	15
38	-0.65	-0.03	-0.02	-2	16
38	2.35	2.98	-1.03	3	17
38	0.35	0.98	2.98	-3	18
38	0.35	0.98	2.98	-3	19
38	-2.65	-0.03	2.98	2	20
38	-0.65	-0.03	3.98	-2	21
38	0.35	-1.03	2.98	2	22
38	1.35	0.98	-2.03	1	23
38	0.35	0.98	-2.03	2	24
38	1.35	1.98	-2.03	3	25
38	0.35	-0.03	-1.03	-3	26
38	1.35	-0.03	-1.03	-1	27
38	-2.65	-1.03	-1.03	3	28
38	0.35	-2.03	-2.03	-3	29
38	0.35	-1.03	2.98	-3	30
38	-0.65	-1.03	-2.03	3	31
38	0.35	0.98	-2.03	2	32
38	-3.65	-3.03	-1.03	-3	33
38	1.35	0.98	-2.03	1	34
38	1.35	-0.03	-2.03	2	35
38	0.35	-2.03	2.98	-1	36
38	0.35	-1.03	2.98	2	37
38	-0.65	-0.03	-2.03	-3	38
38	1.35	-0.03	-1.03	3	39
38	0.35	-0.03	1.98	1	40
39	1.45	0.1	-0.98	1	1
39	1.45	3.1	2.03	3	2
39	1.45	-0.9	1.03	3	3
39	0.45	-0.9	2.03	-1	4
39	1.45	5.1	2.03	2	5
39	1.45	2.1	1.03	-1	6
39	1.45	4.1	3.03	1	7
39	1.45	2.1	-0.98	-1	8
39	1.45	3.1	0.02	3	9
39	-2.55	0.1	2.03	-1	10
39	-0.55	0.1	-0.98	-2	11
39	-3.55	-5.9	2.03	-3	12
39	1.45	-0.9	-0.98	-1	13
39	2.45	2.1	-1.98	3	14
39	-1.55	-1.9	-1.98	2	15
39	2.45	1.1	1.03	3	16
39	-2.55	-0.9	-1.98	-1	17
39	0.45	-1.9	1.03	-1	18
39	2.45	-1.9	1.03	1	19
39	1.45	-1.9	1.03	2	20
39	-0.55	-0.9	1.03	2	21
39	-0.55	0.1	1.03	1	22
39	-2.55	-0.9	-2.98	-1	23
39	-1.55	-2.9	-2.98	-1	24
39	0.45	1.1	1.03	1	25
39	0.45	-1.9	2.03	-1	26
39	0.45	1.1	-0.98	2	27
39	-1.55	-1.9	1.03	2	28
39	-3.55	-0.9	-2.98	1	29
39	2.45	-1.9	-0.98	2	30
39	-2.55	0.1	-1.98	-1	31
39	-2.55	0.1	-1.98	1	32
39	-3.55	-3.9	-0.98	-2	33
39	2.45	5.1	-0.98	3	34
39	1.45	0.1	1.03	1	35
39	-2.55	0.1	1.03	2	36
39	0.45	0.1	1.03	1	37
39	1.45	2.1	-0.98	-2	38
39	-1.55	1.1	1.03	1	39
39	1.45	-1.9	-1.98	2	40
40	2.5	-0.9	2.13	1	1
40	2.5	4.1	2.13	3	2
40	2.5	3.1	1.13	2	3
40	2.5	0.1	1.13	3	4
40	1.5	0.1	1.13	-1	5
40	2.5	-0.9	1.13	2	6
40	2.5	-0.9	2.13	3	7
40	2.5	1.1	-0.88	2	8
40	1.5	-0.9	1.13	3	9
40	1.5	1.1	3.13	-2	10
40	-3.5	-0.9	-2.88	3	11
40	-2.5	-0.9	-1.88	2	12
40	-3.5	-0.9	1.13	3	13
40	2.5	4.1	1.13	3	14
40	-2.5	-0.9	-2.88	-1	15
40	-1.5	-0.9	-0.88	3	16
40	1.5	-0.9	1.13	3	17
40	0.5	-0.9	1.13	1	18
40	2.5	2.1	2.13	3	19
40	1.5	0.1	2.13	3	20
40	2.5	3.1	2.13	3	21
40	1.5	-0.9	2.13	2	22
40	0.5	-0.9	-1.88	-2	23
40	0.5	0.1	-2.88	-2	24
40	-3.5	-0.9	-2.88	1	25
40	-1.5	-1.9	1.13	1	26
40	0.5	-0.9	-1.88	2	27
40	-3.5	-1.9	-0.88	-1	28
40	-3.5	-0.9	-2.88	-2	29
40	-2.5	-2.9	1.13	-1	30
40	0.5	0.1	-1.88	2	31
40	1.5	1.1	-2.88	2	32
40	-3.5	1.1	2.13	2	33
40	1.5	0.1	-2.88	3	34
40	-3.5	-0.9	-2.88	-1	35
40	-3.5	-0.9	-0.88	-2	36
40	0.5	0.1	-1.88	2	37
40	2.5	3.1	1.13	3	38
40	-0.5	-0.9	-0.88	1	39
40	-3.5	-0.9	3.13	1	40
41	3.05	-0.38	3.48	1	1
41	3.05	3.63	2.48	2	2
41	1.05	2.63	-1.53	-1	3
41	1.05	3.63	-2.53	1	4
41	2.05	2.63	-1.53	3	5
41	2.05	1.63	-1.53	2	6
41	2.05	-0.38	2.48	3	7
41	2.05	-0.38	1.48	1	8
41	-0.95	0.63	2.48	2	9
41	2.05	1.63	2.48	-2	10
41	-0.95	-2.38	2.48	-1	11
41	1.05	-2.38	2.48	-2	12
41	2.05	1.63	-0.52	-1	13
41	3.05	3.63	1.48	3	14
41	-1.95	-1.38	-2.53	-1	15
41	2.05	2.63	2.48	1	16
41	2.05	-0.38	2.48	1	17
41	-0.95	-2.38	2.48	2	18
41	-1.95	-2.38	3.48	2	19
41	-1.95	-3.38	-1.53	1	20
41	-1.95	-3.38	-1.53	1	21
41	-1.95	1.63	-1.53	-1	22
41	1.05	0.63	-1.53	1	23
41	-1.95	-0.38	-2.53	2	24
41	-2.95	-1.38	-2.53	-1	25
41	2.05	-0.38	-1.53	1	26
41	-1.95	1.63	-1.53	2	27
41	-1.95	-1.38	-1.53	-1	28
41	-2.95	-0.38	-2.53	-1	29
41	1.05	-1.38	-0.52	1	30
41	-0.95	1.63	-2.53	1	31
41	1.05	0.63	-1.53	2	32
41	-2.95	-4.38	-1.53	-3	33
41	2.05	2.63	2.48	2	34
41	-2.95	-1.38	-2.53	-1	35
41	-2.95	-1.38	1.48	1	36
41	1.05	0.63	2.48	3	37
41	1.05	-0.38	-1.53	1	38
41	-1.95	-0.38	-2.53	-1	39
41	-1.95	-1.38	2.48	1	40
42	1.25	1.5	2.68	3	1
42	1.25	1.5	2.68	3	2
42	1.25	1.5	1.67	3	3
42	-0.75	-0.5	-2.33	2	4
42	1.25	2.5	2.68	3	5
42	1.25	2.5	0.67	2	6
42	1.25	3.5	2.68	3	7
42	1.25	1.5	0.67	3	8
42	1.25	2.5	1.67	1	9
42	1.25	1.5	0.67	2	10
42	0.25	-0.5	0.67	2	11
42	-1.75	-2.5	0.67	-1	12
42	1.25	1.5	1.67	3	13
42	1.25	2.5	0.67	3	14
42	-0.75	-2.5	-3.33	1	15
42	1.25	0.5	0.67	3	16
42	0.25	0.5	0.67	3	17
42	0.25	-0.5	1.67	2	18
42	-0.75	-1.5	2.68	3	19
42	-0.75	-1.5	-1.33	3	20
42	-0.75	-1.5	-2.33	3	21
42	-0.75	-1.5	-3.33	2	22
42	-0.75	-1.5	-3.33	3	23
42	-1.75	-2.5	-3.33	1	24
42	1.25	2.5	0.67	3	25
42	0.25	0.5	1.67	1	26
42	1.25	0.5	-0.33	1	27
42	1.25	0.5	1.67	2	28
42	-1.75	-2.5	-3.33	1	29
42	0.25	0.5	0.67	1	30
42	-0.75	-1.5	-3.33	1	31
42	-1.75	-2.5	-3.33	1	32
42	-3.75	-2.5	-1.33	-1	33
42	1.25	1.5	0.67	2	34
42	0.25	0.5	0.67	2	35
42	-3.75	-1.5	1.67	1	36
42	1.25	1.5	2.68	2	37
42	0.25	-0.5	-3.33	1	38
42	-1.75	-1.5	-1.33	1	39
42	-0.75	-2.5	-0.33	1	40
43	0.72	-0.3	0.53	2	1
43	0.72	2.7	1.53	2	2
43	0.72	2.7	-3.47	3	3
43	0.72	1.7	1.53	3	4
43	0.72	1.7	0.53	-1	5
43	-1.28	2.7	-3.47	-2	6
43	0.72	2.7	1.53	3	7
43	0.72	2.7	0.53	-2	8
43	0.72	-3.3	1.53	1	9
43	0.72	2.7	0.53	3	10
43	0.72	-0.3	1.53	2	11
43	-0.28	-4.3	0.53	-2	12
43	0.72	-1.3	1.53	3	13
43	0.72	-2.3	-0.47	3	14
43	-0.28	-1.3	-4.48	3	15
43	0.72	0.7	-1.47	-2	16
43	0.72	0.7	0.53	3	17
43	-0.28	-2.3	0.53	-2	18
43	0.72	-1.3	1.53	3	19
43	0.72	-0.3	1.53	3	20
43	-0.28	1.7	1.53	3	21
43	-0.28	-0.3	1.53	3	22
43	0.72	0.7	-2.47	2	23
43	0.72	-2.3	-1.47	3	24
43	0.72	2.7	-0.47	2	25
43	0.72	1.7	1.53	1	26
43	0.72	1.7	-1.47	1	27
43	0.72	-2.3	1.53	3	28
43	-5.28	-2.3	-4.48	-2	29
43	0.72	-0.3	0.53	2	30
43	-1.28	1.7	-2.47	1	31
43	0.72	-3.3	-0.47	3	32
43	-5.28	-4.3	-0.47	-2	33
43	0.72	1.7	0.53	3	34
43	-1.28	-1.3	0.53	2	35
43	-5.28	-2.3	0.53	-3	36
43	0.72	0.7	0.53	3	37
43	0.72	1.7	0.53	3	38
43	0.72	1.7	0.53	3	39
43	0.72	-1.3	1.53	2	40
44	-0.1	-0.03	3.15	2	1
44	1.9	0.98	2.15	3	2
44	1.9	-2.03	-0.85	2	3
44	0.9	-0.03	-1.85	1	4
44	-0.1	-0.03	-1.85	2	5
44	-0.1	-0.03	0.15	2	6
44	-0.1	-0.03	1.15	3	7
44	1.9	-1.03	1.15	2	8
44	1.9	-0.03	-0.85	2	9
44	1.9	2.98	1.15	3	10
44	-4.1	-0.03	-1.85	1	11
44	-3.1	-0.03	0.15	1	12
44	1.9	-0.03	2.15	2	13
44	1.9	0.98	-0.85	3	14
44	-1.1	-0.03	-2.85	1	15
44	-0.1	-0.03	0.15	2	16
44	1.9	-0.03	-0.85	3	17
44	-0.1	-0.03	2.15	1	18
44	-0.1	-0.03	1.15	-1	19
44	-2.1	-0.03	1.15	-1	20
44	-1.1	-0.03	2.15	-1	21
44	-4.1	-0.03	1.15	-1	22
44	-0.1	-0.03	-2.85	1	23
44	0.9	-0.03	1.15	2	24
44	-0.1	-0.03	-1.85	2	25
44	1.9	-0.03	1.15	2	26
44	0.9	-1.03	-1.85	1	27
44	-0.1	-0.03	1.15	1	28
44	-1.1	-0.03	-2.85	-2	29
44	-0.1	-1.03	2.15	-1	30
44	0.9	-0.03	-2.85	1	31
44	-0.1	-0.03	-2.85	1	32
44	-4.1	-0.03	2.15	-2	33
44	1.9	-0.03	-1.85	3	34
44	-0.1	-0.03	-1.85	-2	35
44	-4.1	-0.03	1.15	-2	36
44	1.9	0.98	3.15	2	37
44	1.9	-0.03	1.15	1	38
44	-0.1	-0.03	-2.85	1	39
44	-0.1	-0.03	1.15	1	40
45	1.9	-0.23	0	2	1
45	0.9	-0.23	0	2	2
45	-1.1	-0.23	0	2	3
45	-1.1	-0.23	0	1	4
45	1.9	-0.23	3	2	5
45	-1.1	-0.23	0	2	6
45	1.9	-0.23	0	2	7
45	1.9	-0.23	0	2	8
45	-0.1	-0.23	0	2	9
45	1.9	-0.23	0	2	10
45	-1.1	-0.23	0	2	11
45	-1.1	-0.23	0	-1	12
45	1.9	-0.23	0	2	13
45	1.9	5.78	0	3	14
45	-1.1	-0.23	0	1	15
45	1.9	2.78	0	2	16
45	-0.1	-0.23	0	2	17
45	-1.1	-0.23	0	2	18
45	-1.1	-0.23	0	2	19
45	-1.1	-0.23	0	2	20
45	0.9	-0.23	0	2	21
45	-1.1	-0.23	0	2	22
45	1.9	-0.23	0	2	23
45	0.9	-0.23	0	2	24
45	0.9	-0.23	0	2	25
45	-1.1	-0.23	0	2	26
45	0.9	-0.23	0	2	27
45	-0.1	-0.23	0	2	28
45	-4.1	-0.23	0	-2	29
45	-0.1	-0.23	-3	2	30
45	-0.1	-0.23	0	1	31
45	-1.1	-0.23	0	-2	32
45	-4.1	-0.23	0	-2	33
45	1.9	-0.23	0	2	34
45	-0.1	-0.23	0	1	35
45	-4.1	-0.23	0	-2	36
45	1.9	-0.23	0	2	37
45	1.9	-0.23	0	-1	38
45	-1.1	-0.23	0	-1	39
45	-0.1	-0.23	0	1	40
47	1.15	1.55	-0.03	3	1
47	2.15	3.55	0.97	3	2
47	-0.85	-1.45	-0.03	1	3
47	0.15	1.55	-0.03	3	4
47	-0.85	-3.45	0.97	-1	5
47	2.15	5.55	0.97	3	6
47	0.15	-1.45	-0.03	1	7
47	2.15	2.55	-0.03	3	8
47	2.15	-3.45	0.97	1	9
47	0.15	0.55	-2.03	-2	10
47	2.15	5.55	0.97	-3	11
47	1.15	1.55	0.97	1	12
47	0.15	1.55	-0.03	3	13
47	2.15	5.55	-0.03	3	14
47	-0.85	0.55	-1.03	-1	15
47	0.15	-1.45	-1.03	3	16
47	-3.85	-0.45	-4.03	3	17
47	0.15	-0.45	-1.03	-3	18
47	2.15	-0.45	1.97	3	19
47	-3.85	-1.45	-0.03	3	20
47	1.15	0.55	0.97	2	21
47	-2.85	-3.45	-0.03	1	22
47	0.15	-3.45	-1.03	3	23
47	-0.85	-1.45	-1.03	3	24
47	2.15	-2.45	0.97	-3	25
47	-0.85	1.55	0.97	-1	26
47	-3.85	0.55	-0.03	3	27
47	-3.85	-0.45	0.97	-3	28
47	0.15	-1.45	-0.03	-3	29
47	0.15	-2.45	-0.03	1	30
47	-2.85	0.55	-2.03	2	31
47	-1.85	-1.45	-0.03	-3	32
47	1.15	-6.45	-2.03	-3	33
47	2.15	5.55	1.97	3	34
47	0.15	-2.45	-0.03	1	35
47	0.15	0.55	1.97	2	36
47	0.15	-3.45	-0.03	3	37
47	2.15	5.55	-0.03	3	38
47	-1.85	-0.45	0.97	3	39
47	1.15	-1.45	-1.03	1	40
48	1.38	1.7	1.45	3	1
48	1.38	1.7	1.45	3	2
48	1.38	1.7	-2.55	2	3
48	1.38	1.7	0.45	2	4
48	0.38	-0.3	-0.55	1	5
48	0.38	1.7	-0.55	2	6
48	1.38	1.7	2.45	3	7
48	1.38	3.7	0.45	2	8
48	0.38	-1.3	0.45	1	9
48	1.38	1.7	2.45	2	10
48	0.38	0.7	0.45	3	11
48	-0.63	-1.3	-1.55	2	12
48	0.38	1.7	0.45	1	13
48	1.38	-0.3	1.45	3	14
48	0.38	-0.3	-2.55	1	15
48	0.38	1.7	0.45	2	16
48	1.38	1.7	0.45	3	17
48	-0.63	-0.3	0.45	1	18
48	1.38	0.7	1.45	2	19
48	0.38	-0.3	0.45	1	20
48	0.38	-1.3	1.45	1	21
48	-0.63	-0.3	0.45	-1	22
48	-0.63	-2.3	-3.55	-1	23
48	-1.63	-2.3	-3.55	-1	24
48	0.38	-1.3	1.45	1	25
48	0.38	1.7	2.45	3	26
48	0.38	0.7	0.45	2	27
48	0.38	-1.3	0.45	1	28
48	-2.63	-2.3	-2.55	-1	29
48	-0.63	0.7	0.45	-1	30
48	-2.63	-2.3	-2.55	-1	31
48	-2.63	-2.3	-3.55	-1	32
48	-3.63	-2.3	-0.55	-1	33
48	1.38	0.7	0.45	2	34
48	0.38	-0.3	0.45	2	35
48	-2.63	-2.3	0.45	1	36
48	0.38	-0.3	-0.55	2	37
48	1.38	1.7	0.45	3	38
48	-4.63	-2.3	-0.55	-2	39
48	1.38	-0.3	1.45	-1	40
49	-1.4	-2.03	2.38	-1	1
49	1.6	-2.03	2.38	3	2
49	1.6	3.98	-0.63	1	3
49	-4.4	-2.03	-2.63	-2	4
49	1.6	0.98	-0.63	2	5
49	1.6	0.98	-0.63	3	6
49	1.6	0.98	2.38	3	7
49	0.6	3.98	-0.63	-1	8
49	-1.4	-2.03	2.38	1	9
49	1.6	0.98	2.38	1	10
49	1.6	0.98	1.38	-1	11
49	-0.4	-2.03	-0.63	-1	12
49	1.6	3.98	-0.63	1	13
49	1.6	-2.03	0.38	2	14
49	-4.4	-2.03	-3.63	-1	15
49	1.6	0.98	1.38	1	16
49	1.6	0.98	0.38	1	17
49	1.6	2.98	1.38	2	18
49	1.6	-2.03	2.38	3	19
49	1.6	-2.03	1.38	3	20
49	1.6	-2.03	2.38	3	21
49	-1.4	-2.03	0.38	1	22
49	-0.4	-1.03	-3.63	-2	23
49	0.6	-0.02	-2.63	1	24
49	1.6	3.98	0.38	2	25
49	1.6	3.98	2.38	2	26
49	1.6	3.98	1.38	-1	27
49	-3.4	-2.03	-2.63	-1	28
49	-4.4	-2.03	-3.63	-2	29
49	-0.4	-2.03	1.38	-1	30
49	1.6	0.98	-0.63	1	31
49	-1.4	-2.03	-3.63	1	32
49	-4.4	-2.03	1.38	-2	33
49	1.6	0.98	-0.63	3	34
49	1.6	3.98	0.38	2	35
49	-4.4	-2.03	-0.63	-2	36
49	1.6	0.98	-0.63	3	37
49	1.6	-1.03	0.38	1	38
49	-4.4	-2.03	-3.63	-2	39
49	-1.4	-2.03	1.38	1	40
50	-0.05	0.2	2.28	3	1
50	1.95	1.2	1.28	3	2
50	1.95	2.2	0.27	3	3
50	-0.05	-0.8	0.27	-2	4
50	-0.05	-0.8	0.27	1	5
50	-0.05	1.2	0.27	1	6
50	-0.05	0.2	-0.73	2	7
50	-0.05	1.2	1.28	1	8
50	0.95	-0.8	0.27	-1	9
50	0.95	1.2	1.28	1	10
50	-1.05	-0.8	-0.73	1	11
50	-0.05	0.2	-0.73	-1	12
50	0.95	-0.8	-0.73	1	13
50	1.95	5.2	0.27	3	14
50	-1.05	-0.8	-2.73	-1	15
50	0.95	0.2	0.27	1	16
50	-1.05	-0.8	-1.73	-1	17
50	-1.05	-0.8	2.28	1	18
50	0.95	1.2	1.28	1	19
50	0.95	1.2	1.28	2	20
50	-0.05	-0.8	1.28	2	21
50	-0.05	-0.8	1.28	2	22
50	-0.05	-0.8	-1.73	1	23
50	-1.05	-0.8	-2.73	1	24
50	1.95	3.2	1.28	3	25
50	0.95	-1.8	2.28	1	26
50	0.95	-0.8	-0.73	1	27
50	-1.05	-0.8	-2.73	1	28
50	-4.05	-0.8	-2.73	-2	29
50	0.95	-1.8	1.28	2	30
50	-1.05	-0.8	-2.73	-1	31
50	-0.05	-0.8	-2.73	1	32
50	-4.05	-0.8	0.27	-1	33
50	-0.05	0.2	0.27	2	34
50	0.95	2.2	1.28	2	35
50	-2.05	-0.8	1.28	-1	36
50	0.95	-0.8	0.27	1	37
50	-0.05	0.2	0.27	1	38
50	-1.05	-0.8	-1.73	1	39
50	0.95	-0.8	1.28	1	40
51	0.83	0.27	1.4	3	1
51	0.83	4.28	1.4	1	2
51	0.83	-1.73	-1.6	-3	3
51	-0.17	-0.73	-0.6	1	4
51	0.83	4.28	1.4	3	5
51	0.83	-1.73	-3.6	3	6
51	-0.17	4.28	1.4	-3	7
51	0.83	2.28	1.4	-1	8
51	0.83	1.28	1.4	2	9
51	-1.17	-1.73	1.4	-1	10
51	0.83	1.28	-0.6	1	11
51	-1.17	-1.73	-1.6	-1	12
51	-0.17	-1.73	-0.6	-2	13
51	0.83	1.28	1.4	3	14
51	-1.17	-1.73	-1.6	2	15
51	0.83	2.28	-0.6	3	16
51	0.83	-0.73	-0.6	3	17
51	0.83	-1.73	1.4	3	18
51	0.83	-1.73	1.4	3	19
51	0.83	-1.73	1.4	3	20
51	-0.17	-1.73	1.4	3	21
51	-1.17	-1.73	1.4	3	22
51	0.83	1.28	1.4	1	23
51	-0.17	-1.73	0.4	2	24
51	0.83	-0.73	-2.6	3	25
51	0.83	1.28	1.4	1	26
51	0.83	4.28	0.4	2	27
51	0.83	-1.73	1.4	3	28
51	-0.17	-0.73	-4.6	-1	29
51	-0.17	-3.73	-0.6	1	30
51	0.83	4.28	1.4	3	31
51	-1.17	-1.73	-2.6	3	32
51	-5.18	-1.73	-1.6	3	33
51	-0.17	1.28	-1.6	3	34
51	0.83	4.28	1.4	3	35
51	-2.18	-0.73	0.4	-3	36
51	-0.17	-1.73	0.4	3	37
51	-1.17	-1.73	-2.6	3	38
51	-1.17	0.27	-0.6	1	39
51	-0.17	-1.73	1.4	-1	40
52	0.97	1.45	1.8	3	1
52	0.97	1.45	1.8	3	2
52	0.97	2.45	1.8	3	3
52	0.97	1.45	0.8	3	4
52	0.97	0.45	-0.2	2	5
52	0.97	2.45	1.8	2	6
52	-0.03	1.45	1.8	2	7
52	-0.03	0.45	0.8	3	8
52	-0.03	0.45	0.8	1	9
52	-0.03	-0.55	-0.2	3	10
52	-1.03	-2.55	-1.2	1	11
52	-1.03	-1.55	-2.2	-1	12
52	0.97	0.45	0.8	2	13
52	0.97	2.45	1.8	3	14
52	-1.03	-1.55	-4.2	-1	15
52	0.97	2.45	-0.2	3	16
52	-0.03	-0.55	-0.2	-1	17
52	0.97	1.45	0.8	1	18
52	-0.03	-0.55	0.8	1	19
52	-0.03	1.45	0.8	2	20
52	0.97	1.45	0.8	2	21
52	-0.03	-0.55	-0.2	1	22
52	-1.03	-1.55	-4.2	2	23
52	-0.03	-1.55	-2.2	1	24
52	0.97	1.45	1.8	2	25
52	-0.03	0.45	0.8	2	26
52	-0.03	-1.55	-0.2	3	27
52	-0.03	-0.55	-0.2	1	28
52	-0.03	-1.55	-2.2	-1	29
52	0.97	-0.55	0.8	2	30
52	-1.03	-2.55	-1.2	1	31
52	0.97	1.45	-2.2	1	32
52	-5.03	-3.55	-1.2	-1	33
52	0.97	1.45	0.8	3	34
52	-0.03	-0.55	0.8	2	35
52	-5.03	-5.55	-0.2	-1	36
52	0.97	0.45	0.8	3	37
52	0.97	2.45	0.8	1	38
52	-1.03	-2.55	-1.2	2	39
52	-0.03	0.45	-0.2	2	40
53	0.88	3.13	2.18	-3	1
53	1.88	2.13	0.17	1	2
53	-0.13	-1.88	0.17	-1	3
53	-0.13	-1.88	0.17	-3	4
53	0.88	3.13	1.17	-2	5
53	0.88	2.13	0.17	1	6
53	2.88	4.13	2.18	3	7
53	1.88	4.13	0.17	1	8
53	-0.13	-1.88	1.17	-3	9
53	2.88	4.13	2.18	2	10
53	-3.13	-1.88	-0.83	-3	11
53	0.88	-2.88	0.17	1	12
53	1.88	2.13	1.17	-3	13
53	2.88	4.13	1.17	2	14
53	-3.13	1.13	-2.83	-3	15
53	-0.13	-1.88	0.17	-3	16
53	-1.13	-0.88	0.17	-1	17
53	-3.13	-1.88	-2.83	-3	18
53	-0.13	-1.88	-2.83	-3	19
53	0.88	2.13	0.17	-3	20
53	-0.13	-1.88	0.17	-3	21
53	-0.13	-1.88	0.17	-3	22
53	-0.13	-1.88	0.17	-3	23
53	1.88	4.13	1.17	-1	24
53	-0.13	3.13	0.17	-3	25
53	-0.13	1.13	1.17	-2	26
53	-0.13	-1.88	0.17	-2	27
53	-0.13	-1.88	0.17	-1	28
53	-3.13	-1.88	-2.83	-3	29
53	-0.13	-1.88	0.17	-3	30
53	-0.13	-1.88	-2.83	-1	31
53	-3.13	-4.88	-2.83	-3	32
53	-3.13	-1.88	-2.83	-3	33
53	0.88	-0.88	0.17	-1	34
53	0.88	2.13	0.17	-3	35
53	-3.13	-1.88	3.18	-3	36
53	2.88	4.13	2.18	3	37
53	-0.13	-1.88	0.17	-3	38
53	-0.13	-1.88	0.17	-3	39
53	-0.13	-1.88	-1.83	-3	40
55	2.5	1.1	3.23	3	1
55	2.5	5.1	1.23	3	2
55	-3.5	-0.9	-2.78	-1	3
55	0.5	-0.9	-2.78	-3	4
55	2.5	3.1	3.23	2	5
55	2.5	3.1	-2.78	-1	6
55	2.5	3.1	3.23	3	7
55	2.5	4.1	2.23	1	8
55	2.5	3.1	2.23	1	9
55	2.5	3.1	1.23	2	10
55	-3.5	-3.9	-2.78	-3	11
55	-3.5	-3.9	-2.78	-3	12
55	1.5	2.1	3.23	-3	13
55	2.5	4.1	-2.78	3	14
55	-2.5	1.1	-2.78	-2	15
55	2.5	4.1	1.23	-1	16
55	2.5	0.1	-1.78	-2	17
55	0.5	-2.9	-1.78	-2	18
55	0.5	1.1	1.23	-1	19
55	1.5	1.1	3.23	2	20
55	2.5	-0.9	3.23	2	21
55	1.5	2.1	3.23	-2	22
55	1.5	3.1	2.23	1	23
55	-3.5	-0.9	-2.78	-2	24
55	0.5	-3.9	-2.78	-2	25
55	1.5	-0.9	3.23	3	26
55	2.5	3.1	2.23	3	27
55	0.5	-0.9	2.23	1	28
55	-3.5	0.1	-2.78	-2	29
55	-3.5	-6.9	3.23	-3	30
55	-3.5	-0.9	-2.78	-2	31
55	0.5	-0.9	-1.78	1	32
55	-3.5	-4.9	-0.77	-3	33
55	2.5	2.1	-1.78	3	34
55	-3.5	-2.9	-2.78	-2	35
55	-3.5	-6.9	-1.78	-3	36
55	2.5	0.1	2.23	3	37
55	-3.5	-1.9	-2.78	-2	38
55	-3.5	0.1	-2.78	-2	39
55	-3.5	-4.9	1.23	-1	40
56	0.9	0.48	2.73	2	1
56	0.9	-0.53	2.73	3	2
56	0.9	0.48	-2.28	2	3
56	-0.1	-0.53	1.73	1	4
56	-0.1	0.48	-1.28	1	5
56	-0.1	0.48	-2.28	2	6
56	0.9	0.48	0.73	3	7
56	-0.1	1.48	0.73	1	8
56	0.9	-1.53	-0.27	-1	9
56	-0.1	-2.53	-2.28	-1	10
56	-1.1	2.48	-0.27	2	11
56	-0.1	0.48	0.73	-2	12
56	-0.1	-2.53	2.73	-2	13
56	2.9	1.48	-0.27	3	14
56	-0.1	0.48	-1.28	1	15
56	0.9	-0.53	-0.27	-1	16
56	-0.1	0.48	-0.27	1	17
56	-1.1	-1.53	-0.27	-1	18
56	-1.1	-0.53	2.73	-2	19
56	-2.1	-1.53	-0.27	-1	20
56	-2.1	-0.53	-1.28	-1	21
56	-2.1	0.48	-1.28	-1	22
56	-0.1	-0.53	-1.28	1	23
56	-0.1	-1.53	-2.28	1	24
56	0.9	2.48	-0.27	2	25
56	-0.1	-0.53	0.73	-2	26
56	-0.1	-1.53	1.73	-2	27
56	0.9	-1.53	1.73	1	28
56	-2.1	-0.53	-2.28	-1	29
56	-0.1	-2.53	1.73	-2	30
56	0.9	0.48	-1.28	1	31
56	-0.1	0.48	-2.28	1	32
56	-3.1	-0.53	-1.28	-2	33
56	1.9	3.48	0.73	3	34
56	-1.1	0.48	-1.28	1	35
56	0.9	0.48	-0.27	1	36
56	2.9	4.48	2.73	3	37
56	0.9	0.48	-0.27	2	38
56	-0.1	-0.53	0.73	1	39
56	-0.1	-0.53	1.73	-2	40
57	1.78	3.7	2.53	2	1
57	1.78	0.7	1.53	2	2
57	1.78	-2.3	0.53	3	3
57	0.78	-1.3	-1.47	1	4
57	1.78	4.7	2.53	3	5
57	1.78	-0.3	0.53	3	6
57	0.78	-1.3	0.53	3	7
57	0.78	-0.3	-0.47	3	8
57	-1.22	-0.3	0.53	3	9
57	-4.23	-0.3	-3.47	2	10
57	0.78	2.7	2.53	2	11
57	0.78	-2.3	2.53	2	12
57	1.78	-1.3	2.53	3	13
57	1.78	3.7	-0.47	3	14
57	-1.22	-0.3	-3.47	-1	15
57	-0.22	3.7	2.53	3	16
57	-0.22	-1.3	-0.47	1	17
57	0.78	-1.3	2.53	2	18
57	0.78	-2.3	1.53	3	19
57	0.78	0.7	2.53	3	20
57	1.78	0.7	2.53	3	21
57	-0.22	-0.3	2.53	2	22
57	-3.22	-0.3	0.53	-2	23
57	-4.23	-0.3	-3.47	-2	24
57	1.78	-4.3	-3.47	3	25
57	-1.22	-0.3	-3.47	2	26
57	0.78	-0.3	2.53	3	27
57	1.78	-1.3	2.53	2	28
57	-4.23	-0.3	-3.47	-1	29
57	0.78	-2.3	-2.47	3	30
57	-1.22	-0.3	-3.47	1	31
57	-1.22	-0.3	-1.47	-1	32
57	0.78	0.7	-0.47	-3	33
57	0.78	0.7	0.53	3	34
57	-0.22	0.7	-2.47	2	35
57	-0.22	-1.3	0.53	3	36
57	1.78	3.7	2.53	3	37
57	-4.23	-0.3	-3.47	1	38
57	-3.22	-0.3	-3.47	-1	39
[truncated: 2,881 more rows]

## Sheet: Figure 5 c
ID	WMC_Useful	WMC_Feel	WMC_Often	Choice	Index
1	1.9	2.25	1.475	2	1
1	1.9	3.25	2.475	1	2
1	0.9	0.25	-0.525	-2	3
1	0.9	0.25	0.475	-1	4
1	-0.1	1.25	-1.525	-2	5
1	1.9	2.25	3.475	3	6
1	-2.1	1.25	0.475	-1	7
1	1.9	1.25	1.475	2	8
1	1.9	0.25	1.475	-1	9
1	1.9	2.25	1.475	1	10
1	0.9	0.25	-0.525	1	11
1	-0.1	-1.75	-0.525	1	12
1	-1.1	-1.75	-0.525	-1	13
1	1.9	0.25	-1.525	3	14
1	-1.1	-0.75	-1.525	-2	15
1	-0.1	-0.75	2.475	2	16
1	-1.1	-1.75	-2.525	-2	17
1	1.9	2.25	2.475	-1	18
1	1.9	-0.75	1.475	1	19
1	-1.1	0.25	-0.525	-1	20
1	-1.1	-0.75	-0.525	-2	21
1	-3.1	-1.75	-0.525	-2	22
1	0.9	0.25	0.475	1	23
1	-1.1	0.25	-0.525	-1	24
1	1.9	3.25	2.475	3	25
1	1.9	1.25	2.475	2	26
1	-0.1	-1.75	-1.525	2	27
1	-1.1	-0.75	-1.525	-1	28
1	-2.1	-0.75	-2.525	-2	29
1	0.9	1.25	-0.525	2	30
1	-3.1	-2.75	-2.525	-3	31
1	-2.1	-0.75	3.475	1	32
1	-3.1	-6.75	-0.525	-3	33
1	0.9	1.25	0.475	1	34
1	0.9	0.25	0.475	1	35
1	-1.1	-1.75	-1.525	-2	36
1	1.9	3.25	-1.525	1	37
1	-1.1	-1.75	-0.525	-2	38
1	-2.1	-0.75	-2.525	-2	39
1	-1.1	-0.75	-2.525	-2	40
2	0.43	2.53	0.9	3	1
2	0.43	2.53	0.9	2	2
2	0.43	2.53	-0.1	3	3
2	0.43	2.53	0.9	3	4
2	0.43	2.53	0.9	1	5
2	0.43	2.53	-0.1	2	6
2	0.43	2.53	0.9	3	7
2	0.43	0.53	-5.1	1	8
2	0.43	2.53	0.9	3	9
2	0.43	2.53	0.9	2	10
2	0.43	-0.48	-1.1	1	11
2	-3.58	-5.48	-0.1	1	12
2	0.43	-0.48	-5.1	2	13
2	0.43	-9.48	0.9	3	14
2	-0.58	-9.48	0.9	1	15
2	0.43	-5.48	0.9	3	16
2	0.43	2.53	0.9	3	17
2	0.43	-3.48	0.9	1	18
2	0.43	2.53	0.9	3	19
2	-1.58	-2.48	-1.1	1	20
2	-1.58	-3.48	-1.1	3	21
2	0.43	2.53	0.9	1	22
2	0.43	2.53	0.9	3	23
2	0.43	2.53	0.9	3	24
2	0.43	2.53	0.9	1	25
2	0.43	0.53	-1.1	2	26
2	0.43	2.53	-1.1	3	27
2	0.43	-0.48	-0.1	3	28
2	0.43	0.53	-0.1	3	29
2	0.43	-3.48	-0.1	3	30
2	0.43	-1.48	-5.1	3	31
2	0.43	2.53	0.9	3	32
2	0.43	-3.48	0.9	3	33
2	0.43	2.53	0.9	3	34
2	0.43	2.53	0.9	3	35
2	-5.58	-2.48	-1.1	1	36
2	0.43	-0.48	0.9	3	37
2	-1.58	-2.48	0.9	1	38
2	0.43	2.53	0.9	3	39
2	0.43	2.53	0.9	3	40
4	1.4	2.93	-1.15	1	1
4	1.4	-0.08	-0.15	-2	2
4	3.4	5.93	3.85	3	3
4	1.4	-0.08	1.85	-2	4
4	3.4	4.93	3.85	3	5
4	3.4	3.93	1.85	1	6
4	1.4	2.93	3.85	1	7
4	1.4	1.93	-0.15	-1	8
4	1.4	-1.08	-0.15	-1	9
4	3.4	2.93	1.85	2	10
4	-1.6	-1.08	-2.15	-2	11
4	-1.6	-3.08	-1.15	-3	12
4	-0.6	-1.08	-2.15	-2	13
4	3.4	4.93	-2.15	3	14
4	-2.6	-3.08	-2.15	-1	15
4	-0.6	-0.08	-0.15	2	16
4	-1.6	-2.08	-2.15	-3	17
4	-1.6	-2.08	1.85	-1	18
4	-0.6	-0.08	1.85	1	19
4	-2.6	-1.08	1.85	-2	20
4	-2.6	-4.08	-0.15	1	21
4	-2.6	-3.08	-0.15	3	22
4	2.4	2.93	1.85	2	23
4	-1.6	-1.08	-2.15	-1	24
4	-2.6	-0.08	-2.15	-2	25
4	2.4	2.93	-0.15	3	26
4	0.4	-2.08	-2.15	2	27
4	-2.6	-0.08	-2.15	-3	28
4	-2.6	-3.08	-2.15	-3	29
4	2.4	1.93	-1.15	2	30
4	-1.6	-0.08	-1.15	-2	31
4	-0.6	-1.08	3.85	2	32
4	-1.6	-3.08	-0.15	1	33
4	2.4	2.93	1.85	3	34
4	2.4	-0.08	3.85	2	35
4	-1.6	-2.08	-2.15	-2	36
4	1.4	-0.08	1.85	2	37
4	-0.6	-1.08	-2.15	-2	38
4	-2.6	-2.08	-2.15	-3	39
4	-2.6	-3.08	-2.15	-3	40
5	-1.2	-1.28	-2.7	-2	1
5	1.8	-0.28	2.3	-2	2
5	2.8	4.73	3.3	3	3
5	0.8	-1.28	1.3	-1	4
5	-1.2	-0.28	1.3	1	5
5	-3.2	-1.28	-2.7	-2	6
5	0.8	-2.28	-2.7	-3	7
5	0.8	-1.28	1.3	1	8
5	2.8	-0.28	2.3	2	9
5	-1.2	0.73	2.3	2	10
5	-2.2	0.73	-1.7	-1	11
5	-3.2	-2.28	-2.7	-2	12
5	0.8	-3.28	1.3	-1	13
5	2.8	0.73	1.3	3	14
5	-2.2	-1.28	-0.7	1	15
5	-1.2	-1.28	1.3	-1	16
5	0.8	4.73	1.3	2	17
5	-1.2	-2.28	0.3	-1	18
5	0.8	-2.28	0.3	-1	19
5	0.8	-1.28	2.3	-1	20
5	0.8	-1.28	1.3	-1	21
5	-1.2	-1.28	1.3	-1	22
5	1.8	2.73	2.3	2	23
5	0.8	2.73	-0.7	1	24
5	-3.2	-1.28	-2.7	-3	25
5	0.8	1.73	-2.7	-1	26
5	0.8	-1.28	0.3	-1	27
5	0.8	0.73	-2.7	1	28
5	0.8	-0.28	-2.7	1	29
5	0.8	1.73	1.3	3	30
5	-3.2	1.73	-2.7	1	31
5	0.8	-1.28	3.3	3	32
5	-3.2	-2.28	1.3	1	33
5	1.8	4.73	1.3	3	34
5	-1.2	-1.28	-2.7	-1	35
5	0.8	2.73	-2.7	-2	36
5	1.8	0.73	2.3	3	37
5	0.8	4.73	1.3	3	38
5	0.8	-1.28	-2.7	2	39
5	-1.2	-2.28	-2.7	-1	40
6	1.65	4.15	3.125	3	1
6	1.65	4.15	2.125	3	2
6	1.65	-1.85	0.125	2	3
6	1.65	-3.85	-1.875	1	4
6	-2.35	1.15	0.125	-3	5
6	1.65	4.15	1.125	3	6
6	-0.35	4.15	1.125	-1	7
6	1.65	0.15	2.125	1	8
6	0.65	-0.85	3.125	2	9
6	1.65	1.15	1.125	3	10
6	-4.35	-1.85	-0.875	-2	11
6	-3.35	-1.85	-0.875	-3	12
6	1.65	0.15	-1.875	-1	13
6	1.65	1.15	1.125	3	14
6	1.65	-4.85	-1.875	-2	15
6	-0.35	-0.85	1.125	-2	16
6	1.65	3.15	1.125	3	17
6	1.65	4.15	3.125	2	18
6	-0.35	-0.85	3.125	2	19
6	-4.35	1.15	-0.875	1	20
6	-2.35	-4.85	-1.875	-1	21
6	0.65	0.15	-0.875	-1	22
6	1.65	-1.85	-2.875	1	23
6	1.65	-1.85	-0.875	1	24
6	1.65	3.15	2.125	3	25
6	-0.35	0.15	-2.875	-1	26
6	1.65	4.15	-2.875	2	27
6	-2.35	0.15	-2.875	-1	28
6	-2.35	0.15	-1.875	-1	29
6	-0.35	1.15	1.125	2	30
6	-1.35	1.15	2.125	1	31
6	0.65	0.15	-0.875	2	32
6	-0.35	-2.85	1.125	2	33
6	1.65	0.15	0.125	-1	34
6	0.65	2.15	2.125	1	35
6	-4.35	-4.85	-2.875	-2	36
6	1.65	0.15	-0.875	3	37
6	-4.35	-1.85	1.125	-1	38
6	1.65	-1.85	-1.875	-2	39
6	-0.35	-4.85	-1.875	-3	40
7	-0.33	2.03	0.65	1	1
7	-2.33	-1.98	2.65	-1	2
7	3.68	1.03	0.65	3	3
7	1.68	1.03	-3.35	-2	4
7	3.68	1.03	1.65	3	5
7	3.68	1.03	-0.35	3	6
7	0.68	1.03	0.65	1	7
7	0.68	-1.98	0.65	1	8
7	2.68	-1.98	2.65	-3	9
7	1.68	1.03	-0.35	-1	10
7	-2.33	1.03	-2.35	1	11
7	-2.33	-4.98	-0.35	-3	12
7	-0.33	1.03	2.65	-2	13
7	3.68	4.03	-0.35	3	14
7	-2.33	-4.98	-2.35	-3	15
7	-0.33	1.03	-1.35	-3	16
7	-2.33	1.03	-0.35	-1	17
7	-0.33	-1.98	2.65	1	18
7	-2.33	-1.98	2.65	-2	19
7	-2.33	-1.98	1.65	-2	20
7	0.68	1.03	-0.35	-2	21
7	-2.33	1.03	-0.35	-2	22
7	3.68	1.03	0.65	1	23
7	-2.33	1.03	-3.35	-2	24
7	-2.33	1.03	-3.35	-2	25
7	2.68	2.03	-0.35	-3	26
7	-2.33	1.03	-0.35	1	27
7	1.68	1.03	-0.35	1	28
7	-2.33	0.03	-3.35	-2	29
7	2.68	3.03	-0.35	2	30
7	0.68	-0.98	-0.35	-1	31
7	3.68	-1.98	2.65	2	32
7	0.68	-1.98	2.65	-1	33
7	-1.33	1.03	0.65	2	34
7	-2.33	-4.98	-0.35	1	35
7	-2.33	1.03	0.65	3	36
7	3.68	4.03	1.65	3	37
7	-2.33	1.03	-0.35	-3	38
7	-2.33	1.03	-3.35	-3	39
7	-2.33	-4.98	-0.35	-3	40
8	0.03	0.85	-0.75	-3	1
8	0.03	0.85	0.25	3	2
8	0.03	0.85	0.25	3	3
8	0.03	0.85	0.25	3	4
8	0.03	0.85	0.25	3	5
8	0.03	0.85	0.25	3	6
8	0.03	0.85	0.25	3	7
8	0.03	0.85	0.25	3	8
8	0.03	-0.15	0.25	3	9
8	0.03	0.85	-0.75	3	10
8	0.03	0.85	0.25	3	11
8	0.03	-2.15	0.25	3	12
8	0.03	-2.15	0.25	3	13
8	0.03	0.85	0.25	3	14
8	0.03	-0.15	0.25	3	15
8	0.03	-0.15	0.25	3	16
8	0.03	-0.15	-1.75	3	17
8	0.03	0.85	0.25	3	18
8	0.03	-3.15	0.25	3	19
8	0.03	0.85	0.25	3	20
8	0.03	0.85	0.25	3	21
8	0.03	0.85	0.25	3	22
8	0.03	0.85	0.25	3	23
8	0.03	0.85	0.25	3	24
8	0.03	0.85	0.25	3	25
8	0.03	0.85	0.25	3	26
8	-0.98	-4.15	-0.75	3	27
8	0.03	0.85	0.25	3	28
8	0.03	0.85	-0.75	3	29
8	0.03	0.85	0.25	3	30
8	0.03	0.85	0.25	3	31
8	0.03	-5.15	0.25	3	32
8	0.03	0.85	0.25	3	33
8	0.03	0.85	0.25	3	34
8	0.03	-1.15	0.25	3	35
8	0.03	-2.15	-1.75	3	36
8	0.03	0.85	0.25	3	37
8	0.03	-1.15	0.25	3	38
8	0.03	-0.15	0.25	3	39
8	0.03	-0.15	-1.75	3	40
9	0.83	2.43	1	3	1
9	0.83	0.43	1	3	2
9	-1.18	-0.58	0	2	3
9	-0.18	-0.58	1	2	4
9	0.83	-2.58	-1	2	5
9	0.83	1.43	1	2	6
9	0.83	2.43	1	3	7
9	0.83	2.43	-1	1	8
9	0.83	2.43	-2	2	9
9	-0.18	1.43	1	2	10
9	-0.18	-0.58	1	2	11
9	0.83	0.43	0	2	12
9	-0.18	-1.58	0	2	13
9	0.83	2.43	0	2	14
9	0.83	2.43	-1	3	15
9	-0.18	2.43	0	2	16
9	-0.18	-2.58	-1	2	17
9	0.83	-0.58	1	3	18
9	-0.18	-1.58	1	2	19
9	-1.18	-0.58	1	2	20
9	-1.18	-2.58	-1	3	21
9	-1.18	-1.58	0	2	22
9	0.83	2.43	1	3	23
9	-0.18	0.43	0	3	24
9	0.83	0.43	0	2	25
9	-1.18	-1.58	0	2	26
9	0.83	2.43	1	2	27
9	-0.18	0.43	0	2	28
9	-2.18	-1.58	-2	3	29
9	-0.18	-0.58	1	2	30
9	-0.18	-1.58	0	2	31
9	0.83	2.43	1	3	32
9	-0.18	-1.58	0	2	33
9	-0.18	-1.58	1	3	34
9	-0.18	1.43	1	3	35
9	-1.18	-2.58	-1	-1	36
9	0.83	2.43	-4	2	37
9	-0.18	-1.58	0	2	38
9	-0.18	-1.58	-1	2	39
9	-1.18	-3.58	-1	1	40
10	0.23	-1.03	-1.225	-1	1
10	2.23	-2.03	2.775	1	2
10	2.23	-2.03	2.775	3	3
10	-0.78	-0.03	-2.225	-2	4
10	-0.78	1.98	2.775	-1	5
10	2.23	0.98	0.775	-3	6
10	0.23	-1.03	0.775	1	7
10	2.23	-2.03	1.775	-2	8
10	1.23	-3.03	2.775	-1	9
10	2.23	-0.03	2.775	1	10
10	-1.78	0.98	-1.225	-2	11
10	-0.78	0.98	0.775	-2	12
10	-0.78	0.98	-1.225	-2	13
10	2.23	-0.03	-1.225	3	14
10	-0.78	0.98	-2.225	-1	15
10	1.23	-2.03	-2.225	-2	16
10	0.23	0.98	-3.225	2	17
10	0.23	-2.03	2.775	-1	18
10	1.23	-1.03	2.775	-1	19
10	-0.78	-0.03	0.775	-1	20
10	-1.78	0.98	0.775	-1	21
10	-1.78	0.98	0.775	-1	22
10	1.23	0.98	1.775	2	23
10	-2.78	0.98	-3.225	-2	24
10	2.23	0.98	-2.225	1	25
10	0.23	0.98	-3.225	-1	26
10	-0.78	-1.03	-3.225	-1	27
10	-3.78	0.98	-2.225	-1	28
10	-2.78	0.98	-3.225	-1	29
10	1.23	0.98	0.775	2	30
10	1.23	-2.03	-1.225	1	31
10	0.23	-1.03	1.775	1	32
10	-3.78	0.98	0.775	1	33
10	2.23	1.98	2.775	3	34
10	0.23	-2.03	0.775	1	35
10	0.23	-1.03	0.775	3	36
10	1.23	0.98	1.775	1	37
10	0.23	0.98	-3.225	1	38
10	-3.78	0.98	-3.225	-1	39
10	-0.78	0.98	2.775	1	40
11	1.13	-0.38	0.4	2	1
11	1.13	1.63	2.4	3	2
11	1.13	2.63	1.4	2	3
11	1.13	0.63	-3.6	2	4
11	1.13	0.63	1.4	3	5
11	1.13	0.63	-0.6	3	6
11	0.13	1.63	1.4	2	7
11	1.13	-6.38	2.4	3	8
11	1.13	0.63	1.4	1	9
11	1.13	0.63	0.4	2	10
11	-0.88	-0.38	-1.6	2	11
11	-3.88	-3.38	-2.6	1	12
11	1.13	-1.38	0.4	2	13
11	1.13	2.63	1.4	3	14
11	0.13	0.63	-2.6	-1	15
11	0.13	-2.38	-0.6	2	16
11	1.13	0.63	-2.6	1	17
11	0.13	-3.38	2.4	2	18
11	1.13	0.63	2.4	3	19
11	0.13	-1.38	1.4	1	20
11	0.13	0.63	1.4	1	21
11	0.13	1.63	1.4	1	22
11	1.13	1.63	0.4	2	23
11	-0.88	-0.38	-1.6	1	24
11	1.13	3.63	0.4	3	25
11	1.13	0.63	0.4	1	26
11	0.13	0.63	0.4	2	27
11	-0.88	-0.38	-3.6	1	28
11	-1.88	-2.38	-3.6	-2	29
11	1.13	1.63	0.4	2	30
11	0.13	0.63	-3.6	1	31
11	1.13	-0.38	2.4	2	32
11	-1.88	-1.38	-1.6	2	33
11	1.13	1.63	0.4	3	34
11	1.13	2.63	1.4	3	35
11	-4.88	-2.38	-0.6	-3	36
11	0.13	0.63	2.4	3	37
11	-3.88	-2.38	-1.6	-3	38
11	0.13	1.63	-0.6	-1	39
11	-4.88	-2.38	0.4	-2	40
12	1.33	0.9	-0.575	3	1
12	1.33	1.9	0.425	3	2
12	1.33	-1.1	-0.575	3	3
12	1.33	0.9	0.425	3	4
12	1.33	-1.1	-0.575	2	5
12	1.33	0.9	-0.575	3	6
12	-1.68	-1.1	-0.575	3	7
12	1.33	0.9	-0.575	3	8
12	-0.68	1.9	-0.575	3	9
12	0.33	-0.1	0.425	3	10
12	0.33	-0.1	0.425	3	11
12	-0.68	-0.1	-0.575	2	12
12	0.33	1.9	1.425	2	13
12	1.33	1.9	0.425	2	14
12	-0.68	-1.1	-0.575	2	15
12	-0.68	-0.1	-0.575	3	16
12	-2.68	-1.1	-0.575	1	17
12	1.33	1.9	1.425	2	18
12	0.33	0.9	1.425	2	19
12	1.33	1.9	1.425	3	20
12	-1.68	-1.1	-0.575	2	21
12	-0.68	-1.1	-0.575	2	22
12	-0.68	-1.1	0.425	2	23
12	0.33	0.9	-0.575	2	24
12	1.33	1.9	-0.575	2	25
12	0.33	-0.1	0.425	2	26
12	0.33	1.9	0.425	2	27
12	0.33	-0.1	-0.575	1	28
12	-1.68	-1.1	-0.575	1	29
12	-0.68	1.9	0.425	1	30
12	-1.68	-1.1	-0.575	2	31
12	-0.68	-1.1	2.425	2	32
12	-1.68	-2.1	0.425	3	33
12	0.33	-0.1	-0.575	2	34
12	-0.68	-0.1	-0.575	2	35
12	-0.68	-1.1	-0.575	2	36
12	1.33	-3.1	0.425	1	37
12	0.33	-1.1	0.425	2	38
12	0.33	-0.1	-0.575	2	39
12	-1.68	-2.1	-0.575	2	40
13	2.03	3.63	1.25	3	1
13	2.03	1.63	2.25	3	2
13	2.03	3.63	1.25	3	3
13	0.03	-2.38	0.25	2	4
13	2.03	3.63	1.25	3	5
13	2.03	3.63	1.25	3	6
13	-0.98	0.63	-2.75	2	7
13	2.03	3.63	2.25	2	8
13	0.03	-1.38	1.25	1	9
13	2.03	3.63	0.25	3	10
13	0.03	0.63	0.25	1	11
13	-0.98	-3.38	-2.75	-1	12
13	2.03	3.63	1.25	3	13
13	2.03	3.63	1.25	3	14
13	-3.98	-5.38	-0.75	-3	15
13	0.03	-2.38	-0.75	-1	16
13	-2.98	-2.38	-2.75	-2	17
13	2.03	1.63	2.25	3	18
13	2.03	3.63	2.25	3	19
13	2.03	1.63	3.25	3	20
13	-0.98	-2.38	2.25	-1	21
13	-0.98	-2.38	2.25	-1	22
13	0.03	-2.38	-1.75	1	23
13	-0.98	-2.38	-2.75	1	24
13	2.03	3.63	-2.75	3	25
13	0.03	-2.38	-2.75	-1	26
13	2.03	2.63	1.25	3	27
13	-2.98	-2.38	-2.75	-2	28
13	-3.98	-2.38	-2.75	-2	29
13	0.03	-1.38	1.25	1	30
13	-2.98	-2.38	-2.75	-2	31
13	0.03	-2.38	3.25	2	32
13	1.03	1.63	3.25	2	33
13	2.03	1.63	1.25	3	34
13	0.03	-2.38	-2.75	1	35
13	-3.98	-2.38	0.25	-2	36
13	2.03	3.63	1.25	3	37
13	-2.98	-2.38	-2.75	-1	38
13	-0.98	-2.38	-2.75	-2	39
13	-3.98	-2.38	-1.75	-2	40
15	2.1	-0.1	0.25	2	1
15	2.1	-0.1	1.25	3	2
15	2.1	-0.1	0.25	2	3
15	1.1	-0.1	0.25	1	4
15	2.1	-0.1	0.25	1	5
15	-1.9	-0.1	-0.75	-2	6
15	-1.9	-0.1	-0.75	1	7
15	3.1	1.9	0.25	3	8
15	1.1	-0.1	2.25	1	9
15	-0.9	-0.1	-0.75	1	10
15	-1.9	-0.1	-0.75	1	11
15	0.1	-0.1	0.25	-2	12
15	-1.9	-0.1	-0.75	1	13
15	3.1	-0.1	0.25	3	14
15	1.1	-0.1	0.25	2	15
15	-1.9	-0.1	-0.75	2	16
15	3.1	1.9	0.25	3	17
15	0.1	-0.1	0.25	2	18
15	-1.9	-0.1	0.25	1	19
15	-1.9	-0.1	-0.75	-2	20
15	0.1	-0.1	-0.75	-2	21
15	0.1	-0.1	-0.75	-2	22
15	1.1	-0.1	0.25	3	23
15	1.1	-0.1	0.25	3	24
15	2.1	-0.1	0.25	2	25
15	-1.9	-0.1	-0.75	-1	26
15	-1.9	-0.1	0.25	1	27
15	1.1	-0.1	-0.75	1	28
15	1.1	-0.1	-0.75	1	29
15	1.1	-0.1	0.25	1	30
15	-2.9	-0.1	-0.75	-2	31
15	1.1	-0.1	0.25	1	32
15	-2.9	-0.1	4.25	-1	33
15	0.1	-0.1	-0.75	1	34
15	0.1	-0.1	0.25	1	35
15	-2.9	-0.1	-0.75	-2	36
15	-2.9	-0.1	0.25	-2	37
15	0.1	-0.1	0.25	-1	38
15	1.1	-0.1	-0.75	1	39
15	-1.9	-0.1	-0.75	1	40
16	1.78	3.5	3.375	-1	1
16	1.78	3.5	1.375	3	2
16	1.78	0.5	1.375	3	3
16	1.78	1.5	0.375	3	4
16	1.78	0.5	3.375	3	5
16	1.78	0.5	-2.625	-3	6
16	-0.23	0.5	2.375	3	7
16	1.78	0.5	-2.625	-2	8
16	1.78	0.5	3.375	-3	9
16	-4.23	-0.5	0.375	-3	10
16	1.78	0.5	-2.625	1	11
16	-4.23	-3.5	-2.625	3	12
16	1.78	0.5	1.375	3	13
16	1.78	-1.5	1.375	3	14
16	-4.23	-2.5	-2.625	3	15
16	1.78	-5.5	-2.625	3	16
16	1.78	0.5	0.375	3	17
16	1.78	-2.5	-2.625	3	18
16	1.78	-3.5	1.375	3	19
16	-0.23	1.5	0.375	3	20
16	-4.23	-1.5	1.375	3	21
16	-1.23	0.5	0.375	3	22
16	1.78	3.5	-2.625	3	23
16	1.78	3.5	-2.625	3	24
16	-4.23	-5.5	-2.625	3	25
16	1.78	3.5	1.375	3	26
16	-4.23	-5.5	1.375	3	27
16	0.78	-1.5	-2.625	3	28
16	-0.23	0.5	-0.625	3	29
16	1.78	3.5	1.375	3	30
16	-2.23	1.5	0.375	3	31
16	0.78	-1.5	-2.625	3	32
16	-4.23	-5.5	1.375	3	33
16	1.78	3.5	1.375	3	34
16	-2.23	1.5	0.375	3	35
16	0.78	3.5	-0.625	2	36
16	-4.23	-2.5	1.375	3	37
16	1.78	3.5	2.375	3	38
16	-1.23	2.5	1.375	1	39
16	1.78	-2.5	-2.625	3	40
17	1.48	0.03	0.425	-3	1
17	-0.53	1.03	0.425	1	2
17	1.48	3.03	1.425	1	3
17	-0.53	0.03	-0.575	-3	4
17	0.48	0.03	0.425	-3	5
17	-0.53	1.03	0.425	-3	6
17	-0.53	0.03	0.425	-3	7
17	0.48	1.03	0.425	-3	8
17	0.48	0.03	0.425	-3	9
17	-0.53	0.03	0.425	-3	10
17	-0.53	-1.98	-2.575	-3	11
17	-0.53	-1.98	0.425	-3	12
17	-0.53	1.03	0.425	-3	13
17	-1.53	0.03	-1.575	-3	14
17	0.48	0.03	0.425	-3	15
17	0.48	0.03	0.425	-3	16
17	0.48	2.03	-0.575	1	17
17	0.48	-0.98	-0.575	-3	18
17	0.48	0.03	0.425	-3	19
17	-1.53	-1.98	-0.575	-3	20
17	1.48	1.03	0.425	-3	21
17	0.48	0.03	0.425	-3	22
17	0.48	1.03	0.425	1	23
17	-0.53	0.03	0.425	-3	24
17	-0.53	-1.98	0.425	-3	25
17	-0.53	0.03	0.425	-3	26
17	0.48	0.03	0.425	-3	27
17	-0.53	0.03	0.425	-3	28
17	-1.53	-1.98	-2.575	-3	29
17	-0.53	-1.98	0.425	-3	30
17	-1.53	-2.98	-2.575	-3	31
17	-0.53	-1.98	-2.575	-3	32
17	-0.53	0.03	-0.575	-3	33
17	0.48	0.03	0.425	-3	34
17	0.48	2.03	0.425	-3	35
17	0.48	0.03	0.425	-3	36
17	0.48	2.03	0.425	-3	37
17	1.48	0.03	1.425	1	38
17	0.48	0.03	0.425	-2	39
17	0.48	2.03	0.425	-3	40
19	-1.45	-1.25	-2.6	2	1
19	2.55	3.75	3.4	2	2
19	2.55	-0.25	2.4	3	3
19	0.55	-0.25	-2.6	-1	4
19	2.55	-0.25	3.4	2	5
19	1.55	-0.25	-2.6	2	6
19	1.55	0.75	1.4	2	7
19	1.55	-1.25	3.4	2	8
19	2.55	2.75	3.4	3	9
19	1.55	1.75	2.4	3	10
19	-0.45	1.75	2.4	1	11
19	0.55	-1.25	-2.6	1	12
19	2.55	-2.25	3.4	2	13
19	2.55	1.75	-0.6	3	14
19	-1.45	-0.25	-2.6	-1	15
19	0.55	-0.25	1.4	1	16
19	-3.45	-0.25	-2.6	-2	17
19	0.55	-0.25	3.4	2	18
19	0.55	-1.25	3.4	1	19
19	-0.45	-0.25	-0.6	1	20
19	-2.45	-0.25	-0.6	1	21
19	-0.45	-0.25	-2.6	1	22
19	0.55	1.75	1.4	1	23
19	-3.45	-0.25	-2.6	-2	24
19	2.55	0.75	0.4	1	25
19	1.55	0.75	-0.6	1	26
19	1.55	-0.25	-2.6	2	27
19	-3.45	-0.25	-2.6	-1	28
19	-2.45	-1.25	-2.6	-1	29
19	1.55	1.75	0.4	1	30
19	-3.45	-3.25	-2.6	-2	31
19	1.55	-0.25	1.4	1	32
19	-3.45	-3.25	-0.6	-1	33
19	0.55	0.75	-2.6	1	34
19	1.55	-0.25	1.4	1	35
19	-1.45	-1.25	-0.6	-1	36
19	2.55	5.75	3.4	2	37
19	-3.45	-1.25	-0.6	-1	38
19	-3.45	-0.25	-2.6	-1	39
19	-3.45	-2.25	-1.6	-1	40
20	0.43	-0.05	0.175	2	1
20	0.43	0.95	1.175	1	2
20	-0.58	-0.05	-0.825	2	3
20	-0.58	-0.05	0.175	2	4
20	0.43	-0.05	0.175	2	5
20	-0.58	-0.05	0.175	2	6
20	0.43	-0.05	0.175	2	7
20	0.43	-0.05	1.175	1	8
20	0.43	-0.05	0.175	1	9
20	-0.58	-0.05	0.175	2	10
20	-0.58	-0.05	0.175	2	11
20	0.43	-1.05	0.175	1	12
20	0.43	0.95	0.175	3	13
20	0.43	-0.05	0.175	2	14
20	0.43	-0.05	0.175	2	15
20	0.43	-0.05	0.175	3	16
20	-0.58	-0.05	0.175	1	17
20	0.43	-0.05	0.175	2	18
20	-0.58	-0.05	-0.825	2	19
20	0.43	-0.05	0.175	2	20
20	-0.58	-0.05	0.175	2	21
20	0.43	-0.05	0.175	2	22
20	-0.58	-0.05	-0.825	3	23
20	0.43	0.95	-0.825	3	24
20	0.43	-0.05	0.175	3	25
20	-0.58	-0.05	-0.825	1	26
20	0.43	0.95	-0.825	1	27
20	-0.58	-0.05	0.175	2	28
20	-0.58	-0.05	-0.825	1	29
20	-0.58	-0.05	1.175	2	30
20	0.43	-0.05	0.175	2	31
20	0.43	-0.05	1.175	3	32
20	0.43	-0.05	-0.825	3	33
20	0.43	-0.05	0.175	3	34
20	0.43	-0.05	0.175	3	35
20	-0.58	-1.05	0.175	1	36
20	-0.58	-0.05	-1.825	1	37
20	-0.58	-0.05	-0.825	2	38
20	0.43	-0.05	0.175	2	39
20	-0.58	-0.05	0.175	2	40
22	0.58	2.08	1.3	3	1
22	0.58	0.08	1.3	3	2
22	0.58	1.08	1.3	3	3
22	0.58	2.08	1.3	3	4
22	0.58	0.08	1.3	3	5
22	0.58	2.08	1.3	3	6
22	0.58	0.08	1.3	3	7
22	0.58	2.08	1.3	3	8
22	0.58	1.08	1.3	3	9
22	0.58	-0.93	-0.7	3	10
22	-1.43	-1.93	-3.7	3	11
22	0.58	0.08	-1.7	3	12
22	0.58	0.08	0.3	3	13
22	0.58	2.08	-0.7	3	14
22	0.58	0.08	0.3	3	15
22	-0.43	-0.93	-1.7	3	16
22	0.58	1.08	1.3	3	17
22	0.58	2.08	1.3	3	18
22	0.58	0.08	1.3	3	19
22	-2.43	-3.93	-1.7	1	20
22	-2.43	-3.93	-1.7	1	21
22	-0.43	-2.93	-1.7	1	22
22	0.58	1.08	1.3	3	23
22	0.58	0.08	1.3	3	24
22	0.58	1.08	-0.7	3	25
22	0.58	-1.93	0.3	3	26
22	0.58	1.08	-0.7	3	27
22	-0.43	-0.93	-0.7	3	28
22	-1.43	-1.93	-1.7	3	29
22	-2.43	-3.93	-1.7	3	30
22	-3.43	-1.93	-2.7	3	31
22	0.58	1.08	1.3	3	32
22	0.58	-1.93	-3.7	3	33
22	0.58	1.08	1.3	3	34
22	0.58	1.08	0.3	3	35
22	-2.43	-3.93	-1.7	3	36
22	0.58	2.08	1.3	3	37
22	0.58	2.08	1.3	3	38
22	0.58	2.08	1.3	3	39
22	0.58	2.08	1.3	3	40
24	0.55	0.05	1.9	1	1
24	1.55	0.05	-0.1	1	2
24	-0.45	0.05	-1.1	1	3
24	1.55	0.05	-1.1	-1	4
24	1.55	0.05	-1.1	2	5
24	-2.45	0.05	-1.1	1	6
24	0.55	0.05	-1.1	1	7
24	1.55	0.05	1.9	-1	8
24	1.55	0.05	1.9	1	9
24	2.55	0.05	3.9	2	10
24	0.55	0.05	-1.1	1	11
24	1.55	0.05	-1.1	2	12
24	0.55	0.05	-1.1	2	13
24	3.55	0.05	-1.1	3	14
24	1.55	0.05	-1.1	-1	15
24	2.55	0.05	-1.1	1	16
24	0.55	0.05	-1.1	-1	17
24	0.55	0.05	1.9	-1	18
24	-2.45	0.05	2.9	1	19
24	0.55	-1.95	3.9	2	20
24	-0.45	0.05	2.9	2	21
24	0.55	0.05	3.9	2	22
24	2.55	0.05	-1.1	3	23
24	0.55	0.05	-0.1	3	24
24	-2.45	0.05	-1.1	1	25
24	-0.45	0.05	-1.1	1	26
24	0.55	0.05	-1.1	-1	27
24	-2.45	0.05	-1.1	-3	28
24	-2.45	0.05	-1.1	-2	29
24	-2.45	0.05	-1.1	2	30
24	-2.45	0.05	-1.1	1	31
24	1.55	0.05	-1.1	3	32
24	-2.45	0.05	-1.1	-3	33
24	-2.45	0.05	-1.1	3	34
24	2.55	0.05	-1.1	2	35
24	-2.45	0.05	-1.1	-3	36
24	1.55	0.05	1.9	3	37
24	-2.45	0.05	-1.1	-2	38
24	-2.45	0.05	-1.1	-1	39
24	-2.45	0.05	2.9	1	40
26	-0.88	0.08	1.95	-1	1
26	-0.88	0.08	3.95	1	2
26	5.13	0.08	2.95	2	3
26	2.13	0.08	1.95	-1	4
26	-0.88	0.08	2.95	1	5
26	2.13	0.08	1.95	1	6
26	-0.88	0.08	-2.05	-1	7
26	-0.88	0.08	3.95	-1	8
26	-0.88	0.08	3.95	-1	9
26	-0.88	0.08	-1.05	-1	10
26	-0.88	0.08	-2.05	-1	11
26	-0.88	-2.93	-0.05	-3	12
26	-0.88	0.08	-2.05	-1	13
26	5.13	0.08	1.95	1	14
26	-0.88	0.08	-2.05	-1	15
26	-0.88	0.08	-2.05	-1	16
26	3.13	0.08	-2.05	-1	17
26	-0.88	0.08	3.95	-1	18
26	-0.88	0.08	3.95	-1	19
26	-0.88	0.08	1.95	-1	20
26	-0.88	0.08	0.95	-1	21
26	-0.88	0.08	0.95	-1	22
26	-0.88	0.08	-2.05	-1	23
26	-0.88	0.08	-2.05	-1	24
26	-0.88	0.08	-2.05	-1	25
26	-0.88	0.08	-2.05	-1	26
26	-0.88	0.08	-2.05	1	27
26	2.13	0.08	0.95	-1	28
26	-0.88	0.08	-2.05	-1	29
26	-0.88	0.08	-2.05	-1	30
26	-0.88	0.08	-2.05	-1	31
26	-0.88	0.08	1.95	-1	32
26	-0.88	0.08	0.95	3	33
26	2.13	0.08	0.95	-1	34
26	2.13	0.08	-2.05	-1	35
26	-0.88	0.08	-2.05	-1	36
26	-0.88	0.08	-2.05	-1	37
26	3.13	0.08	-2.05	-1	38
26	-0.88	0.08	-2.05	-1	39
26	-0.88	0.08	-2.05	-1	40
29	0.6	1.68	1	3	1
29	1.6	3.68	2	2	2
29	0.6	2.68	1	1	3
29	0.6	0.68	0	1	4
29	1.6	2.68	1	2	5
29	1.6	1.68	0	2	6
29	0.6	2.68	-1	1	7
29	1.6	2.68	2	3	8
29	-0.4	-1.33	1	-1	9
29	-0.4	-1.33	1	-1	10
29	0.6	1.68	0	2	11
29	-0.4	-0.33	0	2	12
29	0.6	0.68	0	-2	13
29	1.6	2.68	0	3	14
29	0.6	-0.33	0	-2	15
29	0.6	1.68	0	1	16
29	-0.4	-1.33	-1	-2	17
29	0.6	0.68	1	3	18
29	-0.4	-2.33	2	-2	19
29	-0.4	-1.33	1	-1	20
29	-0.4	-1.33	1	-2	21
29	-0.4	-1.33	1	-2	22
29	-1.4	-2.33	-1	-2	23
29	-0.4	-2.33	-4	-2	24
29	0.6	0.68	0	2	25
29	0.6	-3.33	-2	-1	26
29	-2.4	-1.33	0	1	27
29	-0.4	-0.33	0	1	28
29	-2.4	-2.33	-2	1	29
29	0.6	0.68	0	-2	30
29	-0.4	-2.33	-3	-2	31
29	1.6	1.68	2	2	32
29	-3.4	-2.33	0	-2	33
29	0.6	0.68	0	1	34
29	0.6	1.68	-1	-1	35
29	-4.4	-2.33	-3	-3	36
29	1.6	1.68	1	3	37
29	0.6	-0.33	1	1	38
29	-0.4	-0.33	0	1	39
29	-1.4	-2.33	-1	-1	40
31	2.13	3.45	3.5	3	1
31	2.13	-1.55	2.5	3	2
31	2.13	5.45	2.5	3	3
31	0.13	-2.55	-0.5	3	4
31	2.13	-0.55	1.5	3	5
31	1.13	1.45	1.5	3	6
31	2.13	2.45	3.5	2	7
31	2.13	-0.55	2.5	3	8
31	1.13	-0.55	1.5	3	9
31	2.13	3.45	2.5	3	10
31	-0.88	1.45	-2.5	-1	11
31	-0.88	-0.55	-1.5	-1	12
31	0.13	0.45	-1.5	1	13
31	2.13	-0.55	1.5	3	14
31	-2.88	-1.55	-2.5	-2	15
31	0.13	-0.55	-2.5	3	16
31	-3.88	-0.55	-2.5	-1	17
31	1.13	3.45	2.5	2	18
31	-1.88	-0.55	-2.5	1	19
31	-0.88	-0.55	0.5	-2	20
31	-0.88	-0.55	-2.5	-2	21
31	-1.88	-2.55	-1.5	-2	22
31	-0.88	-0.55	-2.5	-2	23
31	-0.88	-0.55	-2.5	-2	24
31	1.13	0.45	3.5	3	25
31	2.13	2.45	-0.5	1	26
31	2.13	-0.55	1.5	3	27
31	-0.88	-0.55	-1.5	-3	28
31	-0.88	-0.55	-2.5	-3	29
31	-1.88	-0.55	-2.5	2	30
31	-1.88	-0.55	-2.5	-3	31
31	-0.88	-2.55	3.5	1	32
31	-3.88	-3.55	-1.5	3	33
31	0.13	0.45	-1.5	3	34
31	1.13	0.45	3.5	3	35
31	-0.88	-0.55	-2.5	-3	36
31	0.13	-0.55	1.5	2	37
31	0.13	0.45	3.5	3	38
31	-0.88	-0.55	-2.5	-1	39
31	0.13	-0.55	-0.5	3	40
32	1.95	3.15	1.5	3	1
32	-0.05	2.15	1.5	3	2
32	-0.05	-0.85	0.5	2	3
32	-0.05	-1.85	0.5	1	4
32	-0.05	-0.85	-0.5	1	5
32	-0.05	-1.85	-0.5	3	6
32	-1.05	-0.85	-0.5	3	7
32	-0.05	-0.85	0.5	2	8
32	0.95	3.15	1.5	1	9
32	-1.05	0.15	-0.5	3	10
32	-1.05	-0.85	1.5	3	11
32	-0.05	-0.85	0.5	-1	12
32	-1.05	-0.85	-0.5	1	13
32	0.95	3.15	-0.5	3	14
32	0.95	-0.85	-2.5	-1	15
32	-0.05	-2.85	-0.5	2	16
32	-0.05	1.15	0.5	1	17
32	-0.05	-1.85	0.5	2	18
32	-0.05	0.15	0.5	2	19
32	-0.05	-1.85	-0.5	2	20
32	-1.05	-1.85	-0.5	-2	21
32	0.95	1.15	-0.5	2	22
32	0.95	3.15	0.5	2	23
32	-0.05	1.15	-2.5	1	24
32	-1.05	-2.85	-1.5	3	25
32	-1.05	-0.85	0.5	1	26
32	-0.05	1.15	-0.5	1	27
32	-1.05	0.15	0.5	2	28
32	-0.05	-1.85	-0.5	1	29
32	0.95	1.15	-0.5	2	30
32	0.95	0.15	0.5	2	31
32	0.95	3.15	0.5	2	32
32	-1.05	-1.85	0.5	2	33
32	-1.05	-0.85	0.5	3	34
32	-0.05	-0.85	0.5	2	35
32	-2.05	-2.85	-3.5	-1	36
32	0.95	-0.85	2.5	1	37
32	0.95	1.15	0.5	2	38
32	0.95	3.15	0.5	3	39
32	0.95	3.15	-0.5	3	40
35	0.9	-0.03	2.025	3	1
35	0.9	1.98	2.025	3	2
35	1.9	4.98	1.025	1	3
35	1.9	-0.03	1.025	3	4
35	-0.1	-1.03	0.025	-2	5
35	1.9	0.98	1.025	-2	6
35	-0.1	-0.03	1.025	-2	7
35	1.9	0.98	1.025	-2	8
35	1.9	-0.03	2.025	2	9
35	-0.1	-1.03	1.025	-2	10
35	-1.1	-0.03	-2.975	-1	11
35	-4.1	-4.03	-1.975	-3	12
35	1.9	1.98	2.025	-2	13
35	0.9	-3.03	-1.975	2	14
35	0.9	-3.03	-0.975	2	15
35	0.9	-0.03	1.025	-2	16
35	0.9	0.98	1.025	3	17
35	-1.1	-1.03	1.025	-2	18
35	-4.1	-1.03	2.025	-2	19
35	-4.1	-1.03	-1.975	-3	20
35	-4.1	-1.03	-2.975	-3	21
35	-4.1	-1.03	-2.975	-3	22
35	1.9	1.98	-1.975	2	23
35	1.9	0.98	-2.975	2	24
35	1.9	-0.03	1.025	2	25
35	1.9	3.98	1.025	3	26
35	0.9	0.98	1.025	2	27
35	-0.1	-1.03	-1.975	2	28
35	-0.1	-1.03	-2.975	-1	29
35	0.9	1.98	1.025	2	30
35	0.9	-0.03	-1.975	2	31
35	0.9	-3.03	1.025	2	32
35	-4.1	-1.03	2.025	-3	33
35	0.9	1.98	1.025	2	34
35	0.9	0.98	1.025	1	35
35	-4.1	-1.03	-2.975	2	36
35	0.9	0.98	1.025	2	37
35	-0.1	-1.03	2.025	1	38
35	1.9	0.98	1.025	2	39
35	-1.1	-1.03	-1.975	1	40
37	1.53	-0.73	-1.525	1	1
37	1.53	-0.73	1.475	2	2
37	2.53	6.28	2.475	3	3
37	0.53	0.28	-1.525	-1	4
37	1.53	1.28	1.475	2	5
37	0.53	2.28	-1.525	1	6
37	-3.48	0.28	-1.525	-2	7
37	0.53	-1.73	1.475	2	8
37	2.53	-0.73	3.475	2	9
37	1.53	-0.73	-0.525	1	10
37	-0.48	0.28	-0.525	2	11
37	-2.48	0.28	-0.525	-1	12
37	1.53	-0.73	0.475	2	13
37	2.53	3.28	-0.525	3	14
37	-0.48	-1.73	-1.525	-1	15
37	-1.48	0.28	-0.525	1	16
37	-3.48	0.28	-2.525	-2	17
37	1.53	-1.73	3.475	1	18
37	0.53	0.28	2.475	1	19
37	1.53	-1.73	2.475	2	20
37	0.53	0.28	2.475	2	21
37	0.53	0.28	2.475	2	22
37	0.53	0.28	1.475	2	23
37	-0.48	0.28	-1.525	1	24
37	-1.48	-0.73	-1.525	1	25
37	-0.48	0.28	-1.525	-1	26
37	1.53	-0.73	-0.525	2	27
37	-0.48	0.28	-1.525	1	28
37	-1.48	-1.73	-2.525	1	29
37	0.53	1.28	-0.525	2	30
37	-3.48	-1.73	-1.525	-3	31
37	1.53	-2.73	3.475	2	32
37	-1.48	-0.73	2.475	1	33
37	-2.48	0.28	-1.525	1	34
37	-2.48	0.28	-1.525	-1	35
37	-0.48	-0.73	-1.525	1	36
37	0.53	-1.73	0.475	2	37
37	1.53	3.28	-0.525	1	38
37	0.53	0.28	-1.525	1	39
37	-1.48	-0.73	-1.525	-2	40
38	1.5	-0.3	2.375	3	1
38	1.5	0.7	3.375	3	2
38	1.5	-0.3	-1.625	-3	3
38	1.5	-1.3	1.375	1	4
38	-0.5	-0.3	1.375	3	5
38	1.5	-0.3	1.375	-3	6
38	-0.5	-0.3	-0.625	3	7
38	1.5	-1.3	2.375	-1	8
38	1.5	-0.3	3.375	2	9
38	-0.5	-0.3	-0.625	2	10
38	-4.5	-0.3	-1.625	3	11
38	-1.5	-1.3	1.375	3	12
38	1.5	-0.3	-2.625	-3	13
38	1.5	1.7	1.375	-3	14
38	-1.5	0.7	1.375	-3	15
38	0.5	0.7	-1.625	2	16
38	1.5	-1.3	-2.625	-2	17
38	0.5	-0.3	2.375	3	18
38	1.5	0.7	2.375	3	19
38	1.5	-1.3	3.375	3	20
38	-1.5	-0.3	2.375	-3	21
38	0.5	-0.3	2.375	3	22
38	-1.5	-0.3	1.375	3	23
38	-1.5	-0.3	-1.625	3	24
38	1.5	0.7	1.375	3	25
38	-0.5	-0.3	-2.625	3	26
38	1.5	0.7	-2.625	1	27
38	-4.5	-0.3	-2.625	3	28
38	-0.5	-0.3	-2.625	3	29
38	1.5	0.7	-2.625	3	30
38	-1.5	-3.3	-2.625	-3	31
38	1.5	-0.3	3.375	3	32
38	1.5	5.7	3.375	3	33
38	1.5	2.7	-2.625	3	34
38	-1.5	-0.3	-1.625	3	35
38	-4.5	-0.3	-2.625	3	36
38	-0.5	-0.3	0.375	3	37
38	-1.5	1.7	-1.625	-3	38
38	1.5	-0.3	-2.625	-3	39
38	-1.5	-0.3	-2.625	-3	40
39	3.78	0.75	0.9	1	1
39	3.78	1.75	1.9	1	2
39	3.78	3.75	1.9	2	3
39	1.78	2.75	0.9	2	4
39	-1.23	2.75	2.9	2	5
39	1.78	-1.25	-2.1	-1	6
39	-1.23	0.75	-1.1	-1	7
39	3.78	-1.25	1.9	2	8
39	2.78	-2.25	1.9	1	9
39	2.78	0.75	0.9	2	10
39	-2.23	6.75	0.9	1	11
39	-2.23	-2.25	-1.1	-2	12
39	3.78	0.75	0.9	-1	13
39	3.78	-1.25	-1.1	2	14
39	-1.23	-2.25	1.9	1	15
39	-2.23	4.75	-1.1	2	16
39	-2.23	0.75	-3.1	-2	17
39	-1.23	1.75	0.9	-2	18
39	-1.23	0.75	0.9	1	19
39	-2.23	-2.25	0.9	1	20
39	-1.23	-1.25	0.9	1	21
39	-2.23	-3.25	1.9	2	22
39	-2.23	-1.25	-2.1	-2	23
39	-1.23	-0.25	-3.1	-2	24
39	3.78	0.75	1.9	1	25
39	2.78	1.75	0.9	1	26
39	2.78	-3.25	-1.1	-1	27
39	-2.23	-1.25	-2.1	-2	28
39	-2.23	-1.25	-2.1	-2	29
39	-2.23	0.75	-2.1	-1	30
39	-2.23	0.75	-3.1	-3	31
39	-2.23	-0.25	2.9	1	32
39	-2.23	-5.25	1.9	3	33
39	-1.23	0.75	-1.1	-2	34
39	-1.23	-4.25	-1.1	1	35
39	-0.23	-2.25	-2.1	-1	36
39	3.78	6.75	2.9	1	37
39	-2.23	-1.25	0.9	-3	38
39	-0.23	-1.25	-3.1	-3	39
39	-2.23	-1.25	-1.1	-3	40
41	2.45	2.73	1.525	1	1
41	2.45	-1.28	2.525	1	2
41	3.45	3.73	2.525	3	3
41	-1.55	-0.28	-1.475	-1	4
41	3.45	2.73	2.525	3	5
41	2.45	1.73	-0.475	1	6
41	3.45	3.73	-0.475	2	7
41	-1.55	-2.28	2.525	1	8
41	2.45	0.73	3.525	2	9
41	1.45	2.73	1.525	2	10
41	-2.55	-2.28	-2.475	-1	11
41	-2.55	-2.28	-1.475	-2	12
41	2.45	-0.28	2.525	-2	13
41	3.45	-0.28	1.525	3	14
41	-1.55	-1.28	-1.475	-1	15
41	-1.55	-2.28	1.525	1	16
41	3.45	1.73	-2.475	2	17
41	2.45	1.73	2.525	2	18
41	0.45	-1.28	2.525	1	19
41	-2.55	-1.28	1.525	-2	20
41	-0.55	0.73	-0.475	-2	21
41	-2.55	-0.28	-0.475	-2	22
41	-1.55	-0.28	-1.475	1	23
41	-0.55	-1.28	-2.475	1	24
41	-2.55	-1.28	-2.475	1	25
41	-2.55	1.73	-1.475	-1	26
41	-1.55	0.73	-2.475	2	27
41	-1.55	-1.28	-2.475	-1	28
41	-2.55	-1.28	-2.475	-2	29
41	1.45	1.73	1.525	2	30
41	-2.55	-2.28	-2.475	-1	31
41	1.45	-0.28	2.525	2	32
41	-1.55	0.73	3.525	1	33
41	2.45	2.73	-2.475	3	34
41	-0.55	-2.28	-1.475	1	35
41	-2.55	-0.28	-2.475	1	36
41	3.45	-1.28	2.525	3	37
41	-2.55	-0.28	1.525	-2	38
41	-0.55	0.73	-2.475	1	39
41	-2.55	-3.28	-2.475	-2	40
42	1.3	0.55	1.075	3	1
42	2.3	1.55	2.075	3	2
42	2.3	2.55	2.075	3	3
42	2.3	0.55	1.075	2	4
42	2.3	3.55	3.075	3	5
42	2.3	0.55	1.075	3	6
42	1.3	2.55	1.075	2	7
42	2.3	0.55	2.075	2	8
42	0.3	1.55	2.075	3	9
42	-0.7	-1.45	1.075	1	10
42	-2.7	-1.45	-1.925	1	11
42	-0.7	-1.45	-0.925	-2	12
42	1.3	0.55	0.075	-1	13
42	2.3	1.55	1.075	3	14
42	0.3	0.55	-0.925	-1	15
42	0.3	-0.45	1.075	2	16
42	-2.7	-1.45	-2.925	-1	17
42	1.3	0.55	1.075	2	18
42	-2.7	-1.45	1.075	-1	19
42	1.3	-1.45	0.075	-1	20
42	-0.7	-1.45	0.075	-1	21
42	-0.7	0.55	0.075	-1	22
42	-0.7	-1.45	-1.925	2	23
42	-2.7	-1.45	-2.925	-1	24
42	2.3	2.55	1.075	3	25
42	1.3	2.55	-0.925	-1	26
42	2.3	0.55	1.075	2	27
42	-0.7	-1.45	-2.925	-1	28
42	-0.7	-1.45	-2.925	-1	29
42	0.3	-1.45	-0.925	-1	30
42	-3.7	-1.45	-2.925	-2	31
42	2.3	3.55	3.075	2	32
42	-3.7	-1.45	1.075	-1	33
42	-1.7	-1.45	-1.925	-2	34
42	-0.7	-1.45	1.075	-1	35
42	-3.7	-1.45	-2.925	-2	36
42	2.3	2.55	3.075	2	37
42	-0.7	-1.45	-0.925	-1	38
42	-0.7	-1.45	-1.925	-1	39
42	-3.7	-1.45	-1.925	1	40
43	1.15	4.13	1.1	3	1
43	1.15	-1.88	2.1	2	2
43	-0.85	-0.88	-1.9	1	3
43	1.15	1.13	-0.9	3	4
43	0.15	5.13	2.1	2	5
43	1.15	-0.88	-2.9	-1	6
43	1.15	-0.88	-0.9	-2	7
43	1.15	0.13	1.1	3	8
43	1.15	1.13	2.1	3	9
43	-0.85	2.13	-1.9	1	10
43	-2.85	1.13	-2.9	1	11
43	0.15	-2.88	0.1	-1	12
43	1.15	-2.88	1.1	-2	13
43	1.15	-0.88	0.1	3	14
43	1.15	-2.88	0.1	2	15
43	0.15	-0.88	1.1	2	16
43	-1.85	0.13	-2.9	2	17
43	1.15	2.13	2.1	3	18
43	0.15	1.13	2.1	2	19
43	0.15	0.13	2.1	3	20
43	-0.85	0.13	2.1	1	21
43	-0.85	-2.88	2.1	2	22
43	-1.85	-0.88	-1.9	-1	23
43	-1.85	-2.88	-1.9	-1	24
43	0.15	0.13	-0.9	2	25
43	1.15	-0.88	-1.9	2	26
43	1.15	1.13	2.1	3	27
43	-3.85	1.13	-0.9	1	28
43	-2.85	-0.88	-3.9	-1	29
43	1.15	3.13	2.1	3	30
43	-2.85	-0.88	-1.9	-2	31
43	1.15	2.13	2.1	3	32
43	1.15	0.13	1.1	3	33
43	1.15	1.13	-1.9	3	34
43	0.15	-1.88	-2.9	2	35
43	-0.85	-2.88	-2.9	-1	36
43	1.15	-1.88	2.1	3	37
43	0.15	2.13	2.1	1	38
43	1.15	3.13	2.1	2	39
43	-0.85	-1.88	0.1	2	40
44	0.23	0.6	-1.425	1	1
44	1.23	1.6	1.575	2	2
44	2.23	2.6	2.575	3	3
44	1.23	-1.4	-1.425	1	4
44	1.23	-0.4	1.575	1	5
44	2.23	1.6	-1.425	1	6
44	1.23	1.6	-0.425	3	7
44	2.23	-3.4	3.575	3	8
44	1.23	1.6	3.575	2	9
44	1.23	-0.4	1.575	3	10
44	-3.78	2.6	-2.425	-1	11
44	-0.78	-0.4	-2.425	1	12
44	2.23	-1.4	2.575	1	13
44	2.23	5.6	2.575	3	14
44	-1.78	-0.4	-1.425	-2	15
44	2.23	-0.4	-0.425	1	16
44	0.23	-0.4	-2.425	1	17
44	0.23	-0.4	2.575	1	18
44	0.23	-0.4	2.575	1	19
44	-0.78	-0.4	1.575	1	20
44	-0.78	-0.4	1.575	1	21
44	-0.78	-0.4	1.575	1	22
44	0.23	-0.4	1.575	2	23
44	-0.78	-0.4	-2.425	-1	24
44	0.23	-0.4	-0.425	2	25
44	1.23	-0.4	-1.425	1	26
44	2.23	0.6	3.575	2	27
44	-3.78	-0.4	-2.425	-2	28
44	-3.78	-0.4	-2.425	-2	29
44	1.23	0.6	1.575	2	30
44	-2.78	-0.4	-2.425	1	31
44	0.23	-1.4	1.575	1	32
44	-3.78	-2.4	-1.425	-2	33
44	0.23	-0.4	-1.425	2	34
44	0.23	-1.4	-0.425	1	35
44	-3.78	-0.4	-2.425	-2	36
44	2.23	1.6	-1.425	2	37
44	1.23	-0.4	-0.425	-1	38
44	0.23	-0.4	-2.425	-1	39
44	-3.78	-0.4	-2.425	-1	40
45	0.15	-0.3	-0.925	1	1
45	0.15	-0.3	2.075	1	2
45	3.15	5.7	5.075	3	3
45	0.15	-0.3	-0.925	-1	4
45	0.15	-0.3	-0.925	1	5
45	0.15	-0.3	-0.925	1	6
45	0.15	-0.3	-0.925	1	7
45	0.15	-0.3	2.075	-1	8
45	3.15	-0.3	3.075	1	9
45	0.15	-0.3	0.075	1	10
45	-2.85	-0.3	-0.925	1	11
45	0.15	-0.3	-0.925	-2	12
45	0.15	-0.3	-0.925	-1	13
45	3.15	5.7	1.075	3	14
45	0.15	-0.3	2.075	-2	15
45	0.15	-0.3	-0.925	-2	16
45	0.15	-0.3	-0.925	-2	17
45	0.15	-0.3	-0.925	-1	18
45	0.15	-0.3	-0.925	-2	19
45	0.15	-0.3	-0.925	-2	20
45	0.15	-0.3	-0.925	-2	21
45	0.15	-0.3	-0.925	-2	22
45	0.15	-0.3	0.075	1	23
45	0.15	-0.3	0.075	1	24
45	0.15	-0.3	-0.925	1	25
45	0.15	-0.3	-0.925	-2	26
45	0.15	-0.3	2.075	1	27
45	-2.85	-0.3	-0.925	-2	28
45	-2.85	-0.3	-0.925	-2	29
45	0.15	-0.3	2.075	1	30
45	-2.85	-0.3	-0.925	-2	31
45	0.15	-0.3	0.075	1	32
45	0.15	-0.3	2.075	-2	33
45	0.15	-0.3	-0.925	-2	34
45	0.15	-0.3	-0.925	-2	35
45	-2.85	-0.3	-0.925	-2	36
45	0.15	-0.3	2.075	1	37
45	0.15	-0.3	-0.925	-2	38
45	0.15	-0.3	-0.925	-2	39
45	0.15	-0.3	-0.925	-2	40
48	0.15	0.03	0.175	1	1
48	2.15	3.03	2.175	3	2
48	1.15	0.03	0.175	2	3
48	-1.85	-1.98	-0.825	-1	4
48	2.15	3.03	2.175	2	5
48	1.15	2.03	-1.825	1	6
48	1.15	2.03	0.175	2	7
48	1.15	0.03	1.175	2	8
48	1.15	1.03	1.175	1	9
48	1.15	2.03	1.175	2	10
48	0.15	1.03	0.175	2	11
48	0.15	0.03	0.175	1	12
48	0.15	0.03	0.175	1	13
48	2.15	1.03	0.175	3	14
48	0.15	0.03	0.175	-1	15
48	0.15	0.03	0.175	1	16
48	-2.85	-1.98	-3.825	-1	17
48	1.15	1.03	1.175	1	18
48	1.15	0.03	1.175	2	19
48	1.15	1.03	1.175	1	20
48	0.15	1.03	0.175	1	21
48	0.15	0.03	0.175	1	22
48	-1.85	-1.98	-0.825	-1	23
48	0.15	-1.98	-0.825	-1	24
48	-1.85	-1.98	-1.825	1	25
48	0.15	0.03	0.175	-1	26
48	1.15	2.03	1.175	1	27
48	-2.85	-1.98	-2.825	-2	28
48	0.15	-2.98	-0.825	-2	29
48	1.15	0.03	0.175	1	30
48	-2.85	-1.98	-1.825	-1	31
48	1.15	1.03	2.175	1	32
48	-1.85	-2.98	0.175	-1	33
48	1.15	2.03	1.175	1	34
48	0.15	0.03	0.175	1	35
48	-2.85	-1.98	-1.825	-1	36
48	1.15	2.03	1.175	2	37
48	-2.85	-1.98	0.175	-1	38
48	-0.85	-1.98	-2.825	-1	39
48	-1.85	0.03	0.175	-1	40
49	1.9	2.93	2.075	1	1
49	1.9	2.93	2.075	1	2
49	1.9	2.93	2.075	2	3
49	1.9	-1.08	-0.925	2	4
49	1.9	2.93	2.075	3	5
49	1.9	2.93	-3.925	3	6
49	1.9	2.93	1.075	3	7
49	1.9	-3.08	0.075	2	8
49	-0.1	0.93	2.075	2	9
49	1.9	2.93	0.075	2	10
49	1.9	-0.08	0.075	2	11
49	1.9	2.93	1.075	2	12
49	1.9	2.93	2.075	-1	13
49	1.9	2.93	0.075	3	14
49	-4.1	-3.08	-3.925	-2	15
49	-1.1	-3.08	-3.925	-1	16
49	-1.1	-3.08	-3.925	1	17
49	1.9	0.93	2.075	3	18
49	1.9	1.93	2.075	3	19
49	1.9	2.93	2.075	3	20
49	-1.1	-3.08	2.075	3	21
49	-4.1	-3.08	2.075	3	22
49	-0.1	-3.08	-0.925	1	23
49	1.9	2.93	2.075	3	24
49	1.9	2.93	0.075	2	25
49	1.9	-0.08	-1.925	2	26
49	1.9	2.93	2.075	1	27
49	-4.1	-3.08	-3.925	-2	28
49	-4.1	-3.08	-1.925	-2	29
49	1.9	2.93	1.075	2	30
49	-4.1	-3.08	-0.925	2	31
49	-1.1	-3.08	2.075	1	32
49	-4.1	-9.08	-1.925	1	33
49	1.9	2.93	0.075	3	34
49	1.9	2.93	0.075	2	35
49	-4.1	-3.08	-1.925	1	36
49	1.9	2.93	2.075	3	37
49	-4.1	-3.08	-0.925	1	38
49	-4.1	-3.08	-3.925	-1	39
49	-4.1	-3.08	0.075	-1	40
51	1.25	-2.65	0.425	1	1
51	1.25	0.35	1.425	3	2
51	1.25	2.35	1.425	3	3
51	1.25	1.35	0.425	2	4
51	0.25	3.35	1.425	3	5
51	1.25	-0.65	-4.575	-1	6
51	-1.75	-0.65	-1.575	1	7
51	1.25	-1.65	1.425	-3	8
51	1.25	5.35	1.425	2	9
51	-0.75	-0.65	-0.575	2	10
51	-1.75	2.35	1.425	2	11
51	0.25	-0.65	0.425	-2	12
51	-0.75	1.35	-0.575	-1	13
51	1.25	-0.65	0.425	3	14
51	0.25	-2.65	0.425	2	15
51	1.25	2.35	-0.575	3	16
51	-0.75	2.35	0.425	3	17
51	1.25	-0.65	1.425	-2	18
51	1.25	-2.65	1.425	3	19
51	1.25	-0.65	1.425	3	20
51	-0.75	-1.65	1.425	3	21
51	-1.75	-0.65	1.425	3	22
51	0.25	-0.65	0.425	3	23
51	-0.75	-0.65	-0.575	1	24
51	1.25	-0.65	1.425	1	25
51	-0.75	-0.65	-1.575	-2	26
51	1.25	0.35	-0.575	1	27
51	-1.75	1.35	-2.575	1	28
51	-1.75	-0.65	-3.575	2	29
51	-0.75	0.35	-1.575	3	30
51	-0.75	1.35	0.425	2	31
51	0.25	-1.65	1.425	3	32
51	-0.75	-1.65	1.425	3	33
51	0.25	-0.65	-0.575	3	34
51	-0.75	0.35	0.425	3	35
51	-1.75	-2.65	-1.575	-2	36
51	1.25	5.35	1.425	3	37
51	-0.75	-1.65	-3.575	2	38
51	0.25	-1.65	-0.575	2	39
51	-1.75	-0.65	-0.575	2	40
52	1.1	2.38	0.9	3	1
52	1.1	2.38	1.9	2	2
52	-0.9	-1.63	-0.1	1	3
52	1.1	1.38	-0.1	-1	4
52	0.1	1.38	1.9	1	5
52	1.1	2.38	1.9	3	6
52	0.1	0.38	0.9	2	7
52	1.1	2.38	0.9	1	8
52	0.1	1.38	0.9	2	9
52	1.1	1.38	0.9	2	10
52	-2.9	-2.63	-2.1	-1	11
52	-0.9	-1.63	-0.1	-2	12
52	1.1	1.38	0.9	2	13
52	1.1	2.38	1.9	3	14
52	0.1	-1.63	-2.1	-1	15
52	1.1	1.38	0.9	2	16
52	-0.9	-1.63	-2.1	-1	17
52	1.1	1.38	1.9	1	18
52	1.1	2.38	0.9	2	19
52	1.1	1.38	1.9	2	20
52	1.1	1.38	0.9	1	21
52	0.1	-0.63	0.9	1	22
52	0.1	-0.63	-0.1	1	23
52	0.1	-1.63	-3.1	1	24
52	0.1	1.38	0.9	3	25
52	0.1	0.38	0.9	3	26
52	1.1	2.38	0.9	3	27
52	-0.9	-2.63	-3.1	-2	28
52	-3.9	-3.63	-3.1	-2	29
52	-0.9	-1.63	-0.1	-1	30
52	-0.9	-3.63	-4.1	-1	31
52	1.1	2.38	1.9	2	32
52	-2.9	-3.63	-2.1	1	33
52	-0.9	0.38	0.9	2	34
52	0.1	0.38	0.9	3	35
52	-3.9	-5.63	-2.1	-1	36
52	1.1	1.38	0.9	3	37
52	1.1	1.38	0.9	3	38
52	0.1	-2.63	-2.1	2	39
52	0.1	-1.63	-2.1	2	40
53	-0.1	0.68	0.35	-1	1
53	0.9	1.68	0.35	1	2
53	1.9	3.68	1.35	3	3
53	0.9	0.68	-0.65	-2	4
53	0.9	2.68	1.35	2	5
53	-0.1	-0.33	-0.65	-1	6
53	-1.1	-2.33	-0.65	1	7
53	-0.1	-1.33	0.35	-1	8
53	-0.1	1.68	0.35	-1	9
53	0.9	-0.33	0.35	-3	10
53	0.9	-1.33	0.35	2	11
53	0.9	2.68	1.35	1	12
53	-0.1	-0.33	0.35	-1	13
53	0.9	2.68	0.35	3	14
53	-1.1	-2.33	-0.65	-3	15
53	-0.1	-0.33	0.35	-2	16
53	0.9	1.68	1.35	1	17
53	-1.1	-2.33	-0.65	-2	18
53	-0.1	-0.33	-0.65	-3	19
53	-1.1	-2.33	-0.65	-3	20
53	-4.1	-2.33	-3.65	-3	21
53	-1.1	-2.33	-0.65	-3	22
53	0.9	1.68	0.35	2	23
53	0.9	1.68	0.35	1	24
53	0.9	1.68	0.35	-1	25
53	-0.1	-0.33	0.35	-2	26
53	0.9	1.68	0.35	-3	27
53	-0.1	-1.33	0.35	-3	28
53	-1.1	-1.33	0.35	-3	29
53	-0.1	-1.33	0.35	1	30
53	-1.1	-0.33	-2.65	-1	31
53	-0.1	-1.33	0.35	-1	32
53	-1.1	-2.33	-0.65	-3	33
53	0.9	1.68	0.35	1	34
53	-0.1	1.68	0.35	-1	35
53	-0.1	-1.33	0.35	-3	36
53	1.9	1.68	0.35	2	37
53	-0.1	-0.33	-0.65	-3	38
53	-1.1	-2.33	-0.65	-3	39
53	-0.1	0.68	0.35	1	40
55	-2.95	-0.18	-3.05	1	1
55	3.05	4.83	2.95	3	2
55	3.05	4.83	2.95	3	3
55	-2.95	-0.18	-3.05	1	4
55	2.05	4.83	1.95	3	5
55	3.05	2.83	0.95	3	6
55	2.05	0.83	0.95	1	7
55	-0.95	-5.18	2.95	-1	8
55	3.05	-1.18	2.95	-3	9
55	3.05	4.83	2.95	3	10
55	1.05	4.83	1.95	3	11
55	2.05	-1.18	1.95	2	12
55	3.05	2.83	2.95	3	13
55	3.05	4.83	0.95	3	14
55	-2.95	-4.18	-3.05	-3	15
55	2.05	-1.18	-3.05	2	16
55	-2.95	-1.18	-3.05	-2	17
55	2.05	2.83	2.95	1	18
55	2.05	-1.18	2.95	1	19
55	3.05	-1.18	2.95	3	20
55	1.05	-4.18	2.95	1	21
55	-2.95	-6.18	2.95	1	22
55	3.05	2.83	1.95	3	23
55	-2.95	-1.18	-3.05	1	24
55	1.05	-0.18	-3.05	1	25
55	-2.95	-3.18	-1.05	1	26
55	3.05	2.83	2.95	3	27
55	-2.95	0.83	-3.05	-2	28
55	-2.95	-0.18	-3.05	-2	29
55	-2.95	-1.18	-3.05	2	30
55	-2.95	-2.18	-3.05	-2	31
55	2.05	-1.18	2.95	1	32
55	-2.95	-4.18	-3.05	-3	33
55	1.05	-0.18	0.95	1	34
55	-2.95	-0.18	-2.05	2	35
55	-2.95	-1.18	-3.05	1	36
55	2.05	1.83	1.95	3	37
55	-2.95	-1.18	-3.05	-3	38
55	-2.95	-1.18	-3.05	-2	39
55	-2.95	-2.18	-3.05	-3	40
56	1.6	1.95	1.45	1	1
56	0.6	-1.05	1.45	1	2
56	1.6	1.95	2.45	3	3
56	0.6	-1.05	1.45	-1	4
56	0.6	1.95	1.45	2	5
56	1.6	2.95	-1.55	2	6
56	-0.4	-0.05	-0.55	1	7
56	1.6	-0.05	1.45	-2	8
56	0.6	-1.05	2.45	1	9
56	0.6	-0.05	1.45	-1	10
56	-0.4	1.95	-1.55	1	11
56	-0.4	-0.05	-1.55	-1	12
56	-0.4	-2.05	0.45	-2	13
56	2.6	0.95	1.45	3	14
56	-0.4	-0.05	-1.55	1	15
56	-0.4	-2.05	0.45	-1	16
56	0.6	1.95	-2.55	-1	17
56	-0.4	-1.05	1.45	1	18
56	0.6	-1.05	2.45	2	19
56	-1.4	-0.05	-1.55	-2	20
56	-2.4	-1.05	-1.55	-1	21
56	-2.4	-0.05	-1.55	-1	22
56	0.6	-1.05	-1.55	1	23
56	-0.4	-0.05	-2.55	1	24
56	1.6	0.95	1.45	2	25
56	0.6	-0.05	-1.55	-1	26
56	0.6	-1.05	2.45	-2	27
56	-0.4	-1.05	-1.55	-1	28
56	-2.4	-0.05	-2.55	-1	29
56	1.6	1.95	0.45	3	30
56	-0.4	-0.05	-1.55	1	31
56	1.6	-1.05	3.45	2	32
56	-2.4	-3.05	1.45	-1	33
56	-0.4	-0.05	-0.55	2	34
56	-0.4	-0.05	-0.55	1	35
56	-2.4	-0.05	-1.55	-1	36
56	0.6	0.95	1.45	3	37
56	0.6	1.95	-0.55	1	38
56	-0.4	-0.05	-1.55	1	39
56	-2.4	-1.05	-0.55	-1	40
58	1.73	2.1	1.15	3	1
58	0.73	0.1	1.15	2	2
58	-1.28	-1.9	-0.85	1	3
58	0.73	1.1	0.15	3	4
58	1.73	2.1	2.15	1	5
58	1.73	3.1	1.15	2	6
58	0.73	0.1	1.15	1	7
58	0.73	0.1	-0.85	-1	8
58	0.73	1.1	1.15	2	9
58	-0.28	-0.9	-0.85	2	10
58	0.73	0.1	0.15	2	11
58	-1.28	-0.9	-0.85	1	12
58	-1.28	-1.9	-0.85	1	13
58	1.73	2.1	1.15	3	14
58	-1.28	-1.9	-0.85	1	15
58	-1.28	-0.9	-0.85	2	16
58	-4.28	-3.9	-3.85	-1	17
58	0.73	2.1	2.15	3	18
58	0.73	1.1	2.15	3	19
58	0.73	2.1	1.15	3	20
58	-1.28	-1.9	-0.85	1	21
58	-0.28	-0.9	0.15	1	22
58	1.73	4.1	2.15	2	23
58	1.73	3.1	1.15	2	24
58	1.73	1.1	0.15	1	25
58	-0.28	-0.9	-0.85	1	26
58	0.73	0.1	1.15	2	27
58	0.73	2.1	0.15	-1	28
58	-4.28	-4.9	-3.85	-2	29
58	1.73	2.1	1.15	2	30
58	-1.28	-1.9	-1.85	-1	31
58	1.73	2.1	0.15	2	32
58	-1.28	-1.9	-0.85	1	33
58	-0.28	-0.9	0.15	2	34
58	-1.28	-1.9	0.15	2	35
58	-3.28	-6.9	-1.85	-2	36
58	0.73	-0.9	0.15	2	37
58	1.73	4.1	2.15	3	38
58	-1.28	-1.9	-2.85	1	39
58	-0.28	1.1	-0.85	1	40
59	-1.38	-0.73	1.65	1	1
59	2.63	1.28	2.65	3	2
59	2.63	1.28	2.65	3	3
59	-1.38	0.28	-2.35	2	4
59	-0.38	0.28	2.65	1	5
59	1.63	1.28	1.65	1	6
59	-2.38	1.28	-1.35	1	7
59	2.63	-0.73	3.65	2	8
59	2.63	-0.73	3.65	3	9
59	-1.38	0.28	-1.35	1	10
59	-1.38	3.28	-1.35	2	11
59	-2.38	-2.73	-1.35	-2	12
59	-0.38	0.28	-0.35	2	13
59	3.63	2.28	1.65	3	14
59	-1.38	-1.73	-2.35	1	15
59	-0.38	-1.73	-2.35	1	16
59	-2.38	0.28	-2.35	-1	17
59	-2.38	0.28	2.65	1	18
59	-0.38	-0.73	2.65	2	19
59	2.63	-0.73	3.65	3	20
59	1.63	-1.73	2.65	3	21
59	1.63	0.28	2.65	3	22
59	-0.38	-1.73	-2.35	2	23
59	-0.38	-1.73	-1.35	3	24
59	-2.38	-0.73	-1.35	-1	25
59	-1.38	0.28	-2.35	-2	26
59	-0.38	0.28	1.65	1	27
59	-1.38	0.28	-2.35	-1	28
59	-1.38	0.28	-2.35	1	29
59	3.63	2.28	-0.35	3	30
59	-2.38	0.28	-2.35	-1	31
59	0.63	-0.73	2.65	2	32
59	-1.38	-1.73	-2.35	3	33
59	1.63	0.28	-1.35	3	34
59	1.63	-0.73	-1.35	3	35
59	-2.38	0.28	-2.35	3	36
59	2.63	-0.73	-0.35	3	37
59	3.63	4.28	2.65	3	38
59	-1.38	0.28	-2.35	1	39
59	-2.38	-1.73	-1.35	1	40
60	1.1	1.55	-1.75	3	1
60	2.1	2.55	3.25	3	2
60	2.1	2.55	-0.75	3	3
60	1.1	1.55	0.25	3	4
60	2.1	3.55	3.25	3	5
60	2.1	1.55	-0.75	3	6
60	0.1	-0.45	1.25	3	7
60	2.1	2.55	-0.75	3	8
60	2.1	3.55	2.25	3	9
60	2.1	2.55	1.25	3	10
60	0.1	1.55	1.25	3	11
60	1.1	-1.45	2.25	1	12
60	2.1	1.55	1.25	3	13
60	2.1	1.55	-1.75	3	14
60	-2.9	-1.45	0.25	-1	15
60	0.1	-1.45	-2.75	2	16
60	-0.9	-2.45	-2.75	-1	17
60	-0.9	-1.45	3.25	3	18
60	0.1	-1.45	3.25	3	19
60	-1.9	-2.45	0.25	1	20
60	-3.9	-2.45	-2.75	1	21
60	-3.9	-2.45	-2.75	1	22
60	2.1	2.55	2.25	3	23
60	0.1	-1.45	-2.75	2	24
60	2.1	0.55	-2.75	3	25
60	-1.9	-2.45	-2.75	1	26
60	2.1	1.55	1.25	3	27
60	0.1	-1.45	-2.75	1	28
60	-3.9	-1.45	-2.75	1	29
60	0.1	-1.45	1.25	2	30
60	-1.9	-1.45	-2.75	2	31
60	2.1	2.55	1.25	2	32
60	-2.9	-2.45	0.25	1	33
60	2.1	2.55	2.25	3	34
60	0.1	-1.45	1.25	3	35
60	-2.9	-1.45	-0.75	2	36
60	2.1	2.55	1.25	3	37
60	-3.9	-2.45	1.25	-1	38
60	-2.9	-2.45	-2.75	-1	39
60	-0.9	-1.45	1.25	2	40
61	-1.7	-0.38	-2.225	3	1
61	0.3	-2.38	-0.225	1	2
61	-1.7	-0.38	-2.225	3	3
61	2.3	-2.38	-1.225	2	4
61	-1.7	0.63	2.775	-1	5
61	1.3	-0.38	3.775	-2	6
61	1.3	-1.38	0.775	2	7
61	2.3	-2.38	-0.225	-1	8
61	0.3	1.63	-0.225	1	9
61	-1.7	-0.38	-2.225	2	10
61	1.3	-2.38	0.775	3	11
61	-1.7	-0.38	-2.225	1	12
61	0.3	1.63	1.775	-1	13
61	1.3	0.63	1.775	2	14
61	0.3	1.63	1.775	1	15
61	-1.7	-0.38	-2.225	-1	16
61	-0.7	1.63	-1.225	3	17
61	3.3	-2.38	2.775	-2	18
61	-0.7	0.63	-1.225	2	19
61	-1.7	-0.38	-2.225	-1	20
61	-0.7	2.63	0.775	3	21
61	0.3	1.63	0.775	2	22
61	0.3	0.63	-0.225	1	23
61	-0.7	0.63	1.775	-1	24
61	-0.7	1.63	2.775	-2	25
61	-0.7	1.63	-2.225	-1	26
61	-0.7	-1.38	-2.225	1	27
61	2.3	1.63	1.775	1	28
61	1.3	-3.38	-0.225	-1	29
61	-1.7	-1.38	-1.225	2	30
61	-1.7	-0.38	-2.225	3	31
61	0.3	2.63	-1.225	-1	32
61	0.3	1.63	1.775	1	33
61	-1.7	-0.38	-2.225	2	34
61	2.3	-2.38	-0.225	-2	35
61	1.3	0.63	0.775	-3	36
61	0.3	1.63	-1.225	1	37
61	0.3	-3.38	0.775	3	38
61	0.3	2.63	2.775	1	39
61	-1.7	0.63	0.775	-1	40
64	3.6	0.68	0.55	1	1
64	3.6	3.68	2.55	2	2
64	-1.4	-0.33	-0.45	-2	3
64	-0.4	1.68	-0.45	-2	4
64	2.6	-0.33	-1.45	1	5
64	3.6	-0.33	-0.45	2	6
64	2.6	0.68	2.55	-1	7
64	-1.4	0.68	0.55	1	8
64	0.6	-0.33	-0.45	-2	9
64	2.6	0.68	0.55	1	10
64	-1.4	-0.33	0.55	-2	11
64	-1.4	-1.33	-0.45	-2	12
64	-1.4	-0.33	-1.45	-2	13
64	-0.4	-0.33	-1.45	1	14
64	-1.4	-0.33	-1.45	-3	15
64	-1.4	-0.33	-1.45	-1	16
64	-1.4	-0.33	-1.45	-2	17
64	2.6	0.68	-0.45	1	18
64	-1.4	-0.33	0.55	-2	19
64	-1.4	-0.33	4.55	-1	20
64	-1.4	-0.33	-0.45	-1	21
64	-1.4	-0.33	-0.45	-1	22
64	-1.4	-0.33	-1.45	-2	23
64	-1.4	-0.33	-1.45	-2	24
64	2.6	-0.33	0.55	1	25
64	0.6	0.68	1.55	1	26
64	-1.4	-0.33	-1.45	-2	27
64	-1.4	-0.33	-1.45	-3	28
64	-1.4	-0.33	-1.45	-3	29
64	-1.4	0.68	-1.45	-1	30
64	-1.4	-0.33	-0.45	-1	31
64	0.6	-0.33	3.55	2	32
64	-1.4	-0.33	4.55	-2	33
64	2.6	0.68	-0.45	2	34
64	-0.4	-0.33	0.55	-1	35
64	-1.4	-1.33	-1.45	-3	36
64	0.6	-0.33	-0.45	-2	37
64	0.6	0.68	0.55	-2	38
64	2.6	-0.33	0.55	-1	39
64	-1.4	-0.33	-0.45	-1	40
66	0.35	0.15	0.275	3	1
66	0.35	0.15	-0.725	3	2
66	-0.65	0.15	-0.725	3	3
66	0.35	-0.85	0.275	3	4
66	0.35	0.15	0.275	3	5
66	0.35	0.15	0.275	3	6
66	0.35	0.15	0.275	3	7
66	0.35	0.15	-0.725	3	8
66	-0.65	0.15	0.275	3	9
66	-0.65	0.15	0.275	3	10
66	0.35	-0.85	0.275	3	11
66	0.35	0.15	0.275	3	12
66	-0.65	0.15	-0.725	3	13
66	-0.65	0.15	-0.725	3	14
66	0.35	0.15	0.275	3	15
66	0.35	0.15	0.275	3	16
66	0.35	-0.85	0.275	3	17
66	-0.65	0.15	0.275	3	18
66	0.35	0.15	0.275	3	19
66	0.35	0.15	-0.725	3	20
66	0.35	-0.85	0.275	3	21
66	0.35	0.15	0.275	3	22
66	0.35	-0.85	0.275	3	23
66	0.35	0.15	0.275	3	24
66	0.35	0.15	0.275	3	25
66	-0.65	-0.85	0.275	3	26
66	0.35	0.15	0.275	3	27
66	-0.65	0.15	-0.725	3	28
66	0.35	0.15	0.275	3	29
66	0.35	0.15	0.275	3	30
66	-0.65	1.15	0.275	3	31
66	-0.65	0.15	0.275	3	32
66	0.35	0.15	-0.725	2	33
66	-0.65	-0.85	0.275	2	34
66	0.35	1.15	0.275	2	35
66	-0.65	0.15	-0.725	2	36
66	-0.65	0.15	-0.725	2	37
66	-0.65	0.15	-0.725	2	38
66	0.35	0.15	0.275	3	39
66	0.35	-0.85	0.275	3	40
67	-0.05	0.43	-1.75	3	1
67	1.95	2.43	1.25	3	2
67	1.95	2.43	1.25	3	3
67	-0.05	-0.58	-0.75	3	4
67	1.95	2.43	2.25	3	5
67	1.95	0.43	1.25	3	6
67	-0.05	0.43	0.25	3	7
67	1.95	0.43	2.25	3	8
67	-0.05	-0.58	2.25	2	9
67	0.95	0.43	1.25	2	10
67	-0.05	0.43	-2.75	2	11
67	-0.05	-0.58	-2.75	-1	12
67	-0.05	-0.58	1.25	1	13
67	1.95	0.43	1.25	3	14
67	-1.05	-0.58	-2.75	-1	15
67	-0.05	0.43	1.25	1	16
67	-0.05	0.43	-2.75	2	17
67	-0.05	0.43	1.25	3	18
67	-0.05	-3.58	1.25	2	19
67	-0.05	-0.58	2.25	2	20
67	-0.05	1.43	1.25	2	21
67	-1.05	-0.58	0.25	2	22
67	-1.05	-0.58	-2.75	1	23
67	-1.05	-0.58	-2.75	1	24
67	-0.05	0.43	-2.75	2	25
67	-1.05	-0.58	1.25	-1	26
67	-0.05	0.43	1.25	1	27
67	-1.05	-0.58	-1.75	-1	28
67	-1.05	-0.58	-2.75	-1	29
67	-1.05	-0.58	0.25	1	30
67	-1.05	-0.58	-2.75	1	31
67	-0.05	-1.58	3.25	2	32
67	0.95	1.43	0.25	1	33
67	1.95	2.43	1.25	3	34
67	-1.05	-0.58	0.25	2	35
67	-4.05	-0.58	0.25	-1	36
67	-1.05	-1.58	-0.75	1	37
67	-0.05	-0.58	0.25	-1	38
67	1.95	-0.58	-0.75	3	39
67	-1.05	-0.58	0.25	3	40
69	0.05	2.2	0.225	3	1
69	1.05	1.2	1.225	3	2
69	-3.95	-2.8	-0.775	1	3
69	0.05	-0.8	0.225	2	4
69	1.05	3.2	1.225	2	5
69	-1.95	-1.8	1.225	3	6
69	1.05	3.2	1.225	2	7
69	-0.95	3.2	1.225	3	8
69	1.05	0.2	1.225	3	9
69	1.05	2.2	1.225	3	10
69	1.05	2.2	0.225	2	11
69	1.05	1.2	1.225	2	12
69	1.05	0.2	1.225	2	13
69	1.05	0.2	0.225	3	14
69	-2.95	-0.8	-0.775	-2	15
69	1.05	1.2	0.225	2	16
69	-3.95	-2.8	-4.775	-2	17
69	1.05	2.2	1.225	3	18
69	1.05	2.2	1.225	1	19
69	1.05	1.2	0.225	-1	20
69	0.05	-2.8	-0.775	-1	21
69	0.05	2.2	1.225	3	22
69	0.05	-0.8	0.225	2	23
69	1.05	1.2	1.225	2	24
69	1.05	0.2	1.225	3	25
69	1.05	3.2	0.225	2	26
69	1.05	-2.8	1.225	3	27
69	1.05	-2.8	-0.775	2	28
69	-2.95	-2.8	-4.775	-3	29
69	-0.95	-2.8	-0.775	2	30
69	1.05	-0.8	0.225	-2	31
69	1.05	-1.8	1.225	3	32
69	-0.95	-1.8	-3.775	-2	33
69	1.05	0.2	-0.775	2	34
69	1.05	1.2	0.225	2	35
69	-4.95	-2.8	-4.775	-2	36
69	0.05	1.2	1.225	3	37
69	1.05	2.2	0.225	3	38
69	0.05	-2.8	0.225	2	39
69	-0.95	-3.8	-0.775	2	40
71	0.88	-3.08	2.05	3	1
71	0.88	4.93	2.05	3	2
71	0.88	4.93	2.05	3	3
71	-1.13	-0.08	-2.95	1	4
71	0.88	1.93	1.05	3	5
71	0.88	4.93	0.05	3	6
71	0.88	4.93	2.05	3	7
71	0.88	-1.08	2.05	3	8
71	0.88	-0.08	2.05	3	9
71	-0.13	3.93	0.05	3	10
71	-2.13	-1.08	0.05	-2	11
71	-3.13	-7.08	0.05	-2	12
71	0.88	-1.08	2.05	2	13
71	0.88	-1.08	1.05	3	14
71	-2.13	-4.08	-0.95	-3	15
71	0.88	-2.08	0.05	3	16
71	-1.13	-1.08	-3.95	-1	17
71	0.88	4.93	2.05	3	18
71	-0.13	-1.08	2.05	3	19
71	0.88	-1.08	2.05	2	20
71	0.88	-4.08	1.05	3	21
71	-1.13	-4.08	1.05	3	22
71	0.88	0.93	-1.95	2	23
71	-3.13	-1.08	-3.95	-3	24
71	0.88	1.93	-3.95	2	25
71	0.88	4.93	1.05	3	26
71	0.88	2.93	0.05	3	27
71	-2.13	-1.08	-3.95	-2	28
71	-2.13	-1.08	-3.95	-2	29
71	0.88	-1.08	0.05	2	30
71	0.88	-1.08	0.05	3	31
71	0.88	-1.08	2.05	2	32
71	0.88	-1.08	1.05	3	33
71	0.88	4.93	0.05	3	34
71	0.88	1.93	1.05	3	35
71	-2.13	1.93	-3.95	2	36
71	0.88	-3.08	2.05	3	37
71	0.88	0.93	0.05	2	38
71	-0.13	-1.08	-2.95	1	39
71	-2.13	-7.08	0.05	1	40
72	2.48	1.65	1.6	3	1
72	2.48	1.65	3.6	3	2
72	2.48	1.65	0.6	3	3
72	1.48	-1.35	-2.4	3	4
72	2.48	1.65	3.6	1	5
72	2.48	1.65	3.6	3	6
72	-3.53	-1.35	1.6	1	7
72	2.48	1.65	3.6	-3	8
72	2.48	1.65	3.6	1	9
72	2.48	-1.35	-2.4	1	10
72	-3.53	-1.35	-2.4	-3	11
72	-0.53	-1.35	-2.4	-3	12
72	2.48	-1.35	-2.4	3	13
72	2.48	-1.35	0.6	3	14
72	0.48	-4.35	-1.4	-2	15
72	2.48	4.65	3.6	2	16
72	1.48	1.65	-2.4	3	17
72	2.48	1.65	3.6	-2	18
72	-3.53	-1.35	3.6	-3	19
72	-3.53	-1.35	-2.4	-3	20
72	-3.53	-1.35	-2.4	-3	21
72	0.48	-1.35	-2.4	-3	22
72	-3.53	-1.35	-2.4	-3	23
72	-3.53	-1.35	-2.4	-3	24
72	2.48	4.65	3.6	2	25
72	2.48	4.65	3.6	3	26
72	2.48	-1.35	3.6	3	27
72	-3.53	-1.35	-2.4	-3	28
72	-3.53	-1.35	-2.4	-3	29
72	0.48	-1.35	-2.4	1	30
72	-3.53	-1.35	-2.4	-3	31
72	1.48	-1.35	-1.4	2	32
72	-3.53	-1.35	-2.4	-3	33
72	-3.53	-1.35	-2.4	-3	34
72	2.48	4.65	3.6	3	35
72	-3.53	-1.35	-2.4	-3	36
72	2.48	1.65	3.6	3	37
72	-0.53	-1.35	-2.4	1	38
72	2.48	1.65	-0.4	2	39
72	-3.53	-1.35	-2.4	-3	40
73	1.3	4	1.95	3	1
73	1.3	3	1.95	3	2
73	1.3	2	-0.05	2	3
73	0.3	-1	-2.05	1	4
73	1.3	-1	1.95	3	5
73	1.3	2	-2.05	1	6
73	1.3	1	1.95	1	7
73	0.3	0	0.95	3	8
73	1.3	0	1.95	2	9
73	1.3	0	1.95	3	10
73	-0.7	0	-2.05	1	11
73	-4.7	-1	-2.05	2	12
73	1.3	1	-0.05	1	13
73	1.3	3	-0.05	3	14
73	-1.7	-2	-4.05	-1	15
73	0.3	1	-0.05	1	16
73	-0.7	0	-2.05	2	17
73	-1.7	0	1.95	3	18
73	1.3	0	1.95	2	19
73	0.3	-1	1.95	3	20
73	-0.7	-1	0.95	2	21
73	-0.7	1	-0.05	3	22
73	0.3	1	-1.05	-1	23
73	-2.7	-3	-4.05	1	24
73	1.3	2	0.95	3	25
73	1.3	1	0.95	3	26
73	-2.7	-2	-4.05	-1	27
73	1.3	0	-0.05	3	28
73	-2.7	-3	-2.05	-1	29
73	0.3	0	-0.05	3	30
73	0.3	0	-1.05	2	31
73	0.3	-2	1.95	2	32
73	-2.7	1	-0.05	-1	33
73	0.3	0	-0.05	3	34
73	1.3	0	1.95	3	35
73	-2.7	-3	-1.05	-3	36
73	1.3	-1	0.95	2	37
73	1.3	0	1.95	3	38
73	0.3	-2	-0.05	3	39
[truncated: 1,281 more rows]

[truncated: 4 more sheets: Figure 5 e, Figure 5 f, Figure 6 a, Figure 6 c]
